# Supplementary material for: Missed opportunities: Do states require screening of children for health conditions that interfere with learning?
Source: PLoS One. 2018 Jan 17;13(1):e0190254. doi: 10.1371/journal.pone.0190254 (PMC5771574; doi:10.1371/journal.pone.0190254)
Supplement: S1 Dataset — (XLSX) [file pone.0190254.s002.xlsx]

## Sheet: Requirements - Health Exam
STATE	What does the legislation say?	Source of info on legislation. Include website and if it is on DoE or Doh websites.	Is health examination (A HEALTH EXAMINATION BEYOND IMMUNIZATIONS) required at school entry as per legislation? NOTE: Will have to think more about this because some schools require vision and hearing screenings or other types of screenings for school entry and/or at specified times.	Notes on legislation	School entry comprehensive health examination form status This means any form that meets the following criteria: 1) BEYOND Immunizations 2) GENERAL / COMPREHENSIVE (not a vision or hearing specific form, that will be recorded in their respective sections). 3) Not only a sports physical form. NOTE: This refers to any form, not necesarily required.	Link to school entry form	Other health form type (health forms but school entry use is not specified)	Link to "other" form	Information about "other" form	If School Entry form found, is the form required / optional / unclear?	If Required, Describe requirement	If Optional or Unclear, specify language.	Specify when required. Make sure this covers required of general form AND additional forms such as those for Vision, Hearing and Dental.	FREQUENCY * = ONCE (Entry into K/1 OR entry into elementary school OR entry at any grade ** = TWICE (entry + one more grade, usually 6th/7th grade). For one state, it was entry + 9th grade. *** = THRICE (entry + two more grades, usually 6th/7th AND 9th / 10th) **** = MORE THAN 3 TIMES BUT LESS THAN ANNUAL ***** = ANNUAL	FREQUENCY At school entry into Pre K / K / 1 OR entry into elementary school	FREQUENCY School entry at any grade	FREQUENCY 6th OR 7th grades	FREQUENCY Additional grades	FREQUENCY Annual
	Text field		0 = Cannot find 1 = Yes		0 = Cannot find 1 = Yes		0 = Cannot find 1 = Yes			1 = Required - Explicity states that this form or equivalent-in-content form must be used 2= Optional - Explicitly states that this form is optional 3 = Unclear - Non-state form exists but cannot find explicit language saying it is the only form that can be used 4 = Unclear - State form exists but cannot find explicit language saying it is the only form that can be used 5 = Unclear - Cannot find …	Text field	Text field	Text field
Alabama	Legislation on what is required: 1) IMMUNIZATIONS: The boards of education shall require each pupil otherwise entitled to admittance into an Alabama public school to present a certificate of immunization, medical or religious exemption upon initial entrance into school.https://www.alsde.edu/sec/pss/Attendance/ATTENDANCE%20MANUAL%202011b.pdf No specific legislation on the form being recommended 2)…	1) SCHOOL ATTENDANCE MANUAL: Link: https://www.alsde.edu/sec/pss/Attendance/ATTENDANCE%20MANUAL%202011b.pdf 2) Source: "ALABAMA_PublicHealthLaws_2010" Saved in: https://drive.google.com/drive/folders/0BxtldzbXeL3xMmFJNnNyQlJFakk	0	Our interpretation of the law is that health examination are NOT for ALL children, only for children suspected to have "a communicable or contagious disease; and any disease requiring medical or surgical aid in developing the child into a strong and healthy individual."	1	See "School Health Record 2014" on Alabama State Department of Education website. Link: https://www.alsde.edu/sites/search/Pages/results.aspx?k=HEALTH%20ASSESSMENT%20RECORD							Not Applicable	#REF!
Alaska	1) LAW: School districts are required to: Provide for and require a (i) physical examination of, and (ii) vision and hearing screening for every child entering an Alaska school for the first ti me and at regular intervals set by the district. ((i) AS 14.30.070 and (ii) AS 14.30.127) 2) On Alaska DHHS website: "All children entering school in Alaska for the first time are required by law to have a…	Document found on the Alaska Dept of Health website documenting federal and state laws governing school health services. Link: http://dhss.alaska.gov/dph/wcfh/Documents/school/assets/FederalStateLawsGoverningSchoolHealthServices.pdf	1	Note that this requirement is "school districts are required to... provide for and require a physical examination". There is Student Health History form on the website, but unclear if it is the student physical examination form that we are looking for. See: http://dhss.alaska.gov/dph/wcfh/Pages/school/resources.aspx#forms	0		1	http://dhss.alaska.gov/dph/wcfh/Documents/school/StudentHealthHistoryForm.pdf		3		There is a "Sample Student Health History Form" on the website, but unclear if it is the student physical examination form that we are looking for. See: http://dhss.alaska.gov/dph/wcfh/Pages/school/resources.aspx#forms Based on call with DoE, there is no specific form that is required or recommended.	Required for child entering school for first time and thereafter at regular intervals set by the district.	#REF!		Y
Arizona	Before a child may attend any Arizona school or child care center (public, private, parochial, or charter), Arizona law requires that a n immunization record be presented to the school or child care staff by the parent/guardian. Arizona Revised Statutes 15-871; Arizona Administrative Code R9-6-701 through 708	http://www.azdhs.gov/phs/immunization/documents/school-childcare/school-childcare-immunization-guide.pdf	0		0		0							#REF!
Arkansas	ALL enrolling kindergarten students shall furnish evidence of a comprehensive preschool physical examination. This regulation is enacted pursuant to the State Board of Education’s authority, A.C.A. 6-18-701 and the Standards for Accreditation of Arkansas Public Schools.3.01 The "equivalent" of EPSDT refers to a physical examination administered by a licensed physician or a registered nurse qualif…	http://www.arkansased.gov/public/userfiles/Legal/Legal-Current%20Rules/op_25_r1.pdf	1		1	http://www.arkansas.gov/childcare/abc/pdf/1011/FRM1011-Health%20Form.pdf				4		Rules and Regulations state: "All enrolling kindergarten students shall be evaluated with the Early, Periodic, Screening, Diagnosis and Treatment (EPSDT) equivalent." "4.01 The Arkansas Department of Education will disseminate to districts, through the educational cooperatives, the Student Health Record folders and Health History Forms. 4.02 Parents shall complete a Health History Form prior to t…	1) For kindergarten enrollment. If child does not attend kindergarten, then enrollment into first grade. "5.01 All enrolling kindergarten students shall be evaluated with the Early, Periodic, Screening, Diagnosis and Treatment (EPSDT) equivalent. 5.02 The EPSDT or its equivalent shall occur within two years prior to or within 90 days after the student's initial enrollment in kindergarten. 5.03 If…	#REF!	Y
California	California law requires a health examination on school entry. California Code of Regulations, Title 5, Section 432		1		1	http://www.dhcs.ca.gov/formsandpubs/publications/Documents/CMS/CHDPPub108.pdf				1	1) Form says: "To protect the health of children, California law requires a health examination on school entry. Please have this report filled out by a health examiner and return it to the school." 2) From CHDP School Handbook School Entry Health Examination Requirements: What is accepted as documentation that a required health examination has been completed? The "Report of Health Examination for…		Enrollment in first grade. CHDP works with schools to meet the requirement of having a completed health assessment 18 months before or up to 90 days after enrolling in first grade. http://www.dhcs.ca.gov/formsandpubs/publications/Documents/CMS/CHDPPub108.pdf	#REF!	Y
Colorado	Title 25 (Health), Article 4 (Disease Control), Part 9 (School Entry Immunization) (1) Except as provided in section 25-4-903, no child shall attend any school in the state of Colorado on or after the dates specified in section 25-4-906 (4) unless he or she has presented the following to the appropriate school official: (a) An up-to-date certificate of immunization from a licensed physician, a li…	1) Link to "TITLE 25. PUBLIC HEALTH AND ENVIRONMENT DISEASE CONTROL ARTICLE 4.DISEASE CONTROL PART 9. SCHOOL ENTRY IMMUNIZATION" Link: http://www.lexisnexis.com/hottopics/colorado/?app=00075&view=full&interface=1&docinfo=off&searchtype=get&search=C.R.S.+25-4-902 2) All Colorado laws around school health: http://www.tworiverscs.org/wp-content/uploads/2014/09/Healthy-Schools-Legislation.pdf	0		0									#REF!
Connecticut	"(b) Each local or regional board of education shall require each child to have a health assessment prior to public school enrollment... (c) Each local or regional board of education shall require each pupil enrolled in the public schools to have health assessments in either grade six or grade seven and in either grade nine or grade ten... (d) The results of each assessment done pursuant to this …	2012 Connecticut General Statutes Title 10 - Education and Culture Chapter 169 - School Health and Sanitation Section 10-206 - Health assessments. Link: http://law.justia.com/codes/connecticut/2012/title-10/chapter-169/section-10-206	1		1	http://www.sde.ct.gov/sde/lib/sde/pdf/deps/student/health/har3_final.pdf				1	Legislation says "(d) The results of each assessment done pursuant to this section and the results of screenings done pursuant to section 10-214 shall be recorded on forms supplied by the State Board of Education." Source: http://law.justia.com/codes/connecticut/2012/title-10/chapter-169/section-10-206 Guidelines refer to Health Assessment Records form: "The following information must be transcri…		- Prior to public school enrollment - An immunization and additional health assessments are required in the 6th or 7th grade and in the 9th or 10th grade.	#REF!		Y	Y
D.C.	DC requires health examination at school entry and beyond. Unclear if the requirement beyond school entry is annual or for selected grades. Assuming "annual" based on Instructions for the form which say it is required annually. Some sources that say this is required for selected grades (entry into grades pre-Kindergarten, Kindergarten, 1, 3, 5, 7, 9 and 11) are: 1) Page 3 of the Student Health Ca…		1		1	http://doh.dc.gov/service/child-adolescent-and-school-health-services See: DC Universal Health Certificate DC Universal Health Certificate - Instructions				1	The Instructions to the form say that this health certificate is required: "The District of Columbia Universal Health Certificate (DC UHC) is required annually for children enrolled in Child Development Facilities, Head Start, and DC public, public charter, private and parochial schools."		Unclear if it is required annually or for entry into selected grades pre-Kindergarten, Kindergarten, 1, 3, 5, 7, 9 and 11. See Column C "What does the legislation say?". Marcee says: "So in real life, parents request a DC health certificate annually for school enrollment. I believe the statues only specify initial school entry then certain grades when it is required but the understanding of paren…	*****					Y
Delaware	2.1 All public school students shall have two health examinations, as provided in this section, that have been administered by a healthcare provider. The first health examination shall have been done within the two years prior to entry into school.15 DE Reg. 838 (12/01/11). DETAILED: All public school students shall have two health examinations, as provided in this section, that have been adminis…	Source: TITLE 14 EDUCATION DELAWARE ADMINISTRATIVE CODE Health and Safety 815 Health Examinations and Screening Link: http://regulations.delaware.gov/AdminCode/title14/800/815.pdf	1		1	http://www.doe.k12.de.us/Page/2874				2		"The Delaware School Health Examination Form or the DIAA Pre-Participation Physical Evaluation form may be used as documentation of the health examination. In addition, a district or charter school may accept a health examination or evaluation documentation on a form which includes, at a minimum, health history, immunizations, results on medical testings and screenings, medical diagnoses, prescri…	upon school entry and entry into ninth grade. http://regulations.delaware.gov/AdminCode/title14/800/815.pdf	#REF!		Y
Florida	Each district school board and the governing authority of each private school shall require that each child who is entitled to admittance to kindergarten, or is entitled to any other initial entrance into a public or private school in this state, present a certification of a school-entry health examination performed within 1 year before enrollment in school. Source: Title XLVIII K-20 EDUCATION CO…	Link: 1) http://www.flsenate.gov/Laws/Statutes/2015/1003.22 2) http://www.leg.state.fl.us/statutes/index.cfm?App_mode=Display_Statute&URL=1000-1099/1003/Sections/1003.22.html	1		1	1) http://www.floridahealth.gov/programs-and-services/childrens-health/school-health/_documents/school-health-entry-exam-form-dh3040-chp-07-2013.pdf 2) http://www.floridahealth.gov/programs-and-services/childrens-health/school-health/enrollment.html				2		From Florida Dept of Health website: "Although a specific form is not required, it is recommended that Florida's standardized School Entry Exam form (DH 3040-CHP-07-2013) be used to document completion of a physical examination. It must be completed by a health care provider licensed in the United States to perform physical examinations. For students transferring to a Florida school, a comparable…	just for school entry http://www.leg.state.fl.us/statutes/index.cfm?App_mode=Display_Statute&Search_String=&URL=1000-1099/1003/Sections/1003.22.html The FHSAA (Florida High School Athletic Association) requires that each student entering 6th–12th grade participating in a middle school, JV, or varsity sport complete the pre-participation physical form.	#REF!		Y
Georgia	The parent or guardian of a child who is being admitted for the first time to a public school in Georgia must file a completed Form 3300 with the school when the child is enrolled. "The Department of Community Health is authorized and directed, in cooperation with the State Board of Education, to promulgate rules and regulations to provide for a nutritional screening and eye, ear, and dental exam…		1	screening for nutrition, eye, ear and dental.	1	http://www.gachd.org/DPH_Form_3300.pdf				1	On the form instructions, it states: "The parent or guardian of a child who is being admitted for the first time to a public school in Georgia must file a completed Form 3300 with the school when the child is enrolled."		1) just for school entry Form says: "The parent or guardian of a child who is being admitted for the first time to a public school in Georgia must file a completed Form 3300 with the school when the child is enrolled." 2) and for sports (which is a different form) 1.41 Students must have a certificate of an annual physical examination on file at the school prior to participating in any athletic t…	#REF!		Y
Hawaii	1) §11-157-6.1 Health examination requirements. (a) Each student shall present a record of his or her physical examination by a practitioner as specified in subsection (b) before the student first attends school. The examination shall occur within 12 months before the date of first school attendance. The record shall be transferred to subsequent schools attended by the student, and re-examination…	Link: https://health.hawaii.gov/docd/files/2013/07/11-157.pdf	1		1	1) http://www.hawaiipublicschools.org/DOE%20Forms/Enrollment/StudentHealthRecord.pdf 2) http://www.hawaiipublicschools.org/ParentsAndStudents/EnrollingInSchool/HowToEnroll/Pages/home.aspx				1	1) Legislation states: "Results of the examination shall be reported to the school on a form or in a format approved by the department." Link: https://health.hawaii.gov/docd/files/2013/07/11-157.pdf 2) DoH website says the following and links to the student health record form: "By the first day of school, all students entering school in Hawaii for the first time must have: Tuberculosis (TB) clear…		1) School entry (before student first attends school). 2) Entry into 7th grade. 3) Student athletes must have an annual physical exam.	#REF!	Y	Y	Y
Idaho	According to IDAPA 16.02.15, to enter or transfer into public or private schools, all children in preschool and grades K-12 must meet immunization requirements outlined below at registration and before attendance. No child shall attend school without proof of immunization status.39-4801. Immunization required. Except as provided in section 39-4802, Idaho Code, any child in Idaho of school age may…	https://legislature.idaho.gov/idstat/Title39/T39CH48SECT39-4801.htm	0		0									#REF!
Illinois	The Illinois School Code Section 27 – 8.1 A physical examination is required for entry into preschool, kindergarten, sixth, and ninth grades. The exam must be completed within one year of entering school at the required grade. 1) SOURCE: TITLE 77: PUBLIC HEALTH CHAPTER I: DEPARTMENT OF PUBLIC HEALTH SUBCHAPTER i: MATERNAL AND CHILD HEALTH PART 665 CHILD HEALTH EXAMINATION CODE Link: ftp://www.ilg…	1) SOURCE: TITLE 77: PUBLIC HEALTH CHAPTER I: DEPARTMENT OF PUBLIC HEALTH SUBCHAPTER i: MATERNAL AND CHILD HEALTH PART 665 CHILD HEALTH EXAMINATION CODE Link: ftp://www.ilga.gov/JCAR/AdminCode/077/07700665sections.html 2) Specific link to timetable of examinations: Link: ftp://www.ilga.gov/JCAR/AdminCode/077/077006650B01400R.html 3) Specific link to forms that are required to be used "Section 665…	1		1	Link: http://www.dph.illinois.gov/sites/default/files/forms/forms-owh-child-health-exam-050216.pdf				1	Required as per Section 665.160 Proof of Examination: " a) Every student who is required by Section 27-2.8(1) of the School Code and Section 665.140 of this Part to have a health examination shall present proof to the local school authority of having had the health examination prior to the date of entrance to school. b) For the purpose of this Part, "proof of health examination" refers to complet…		School physical exams/proof of immunizations are required when your child is entering school (at any grade), entering kindergarten, entering 6th grade and entering 9th grade. "a) The examination shall be conducted within one year: 1) Prior to the date of entering school (this includes nursery school, special education, Head Start or other pre-kindergarten programs operated by elementary school sy…	#REF!	Y	Y	Y
Indiana	Schools are required by State Law (IC-20-34-4-2) to ensure that all students have received all immunizations required by the Indiana State Department of Health.IC 20-34-4-5states that a child is not permitted to attend schoolbeyond the first dayof schoolwithout furnishing a written record of immunizations unless: The school grantsa waiver (for a period not to exceed 20 days) or; The local health …	http://codes.lp.findlaw.com/incode/20/34/4/20-34-4-2	0	all codes on school health: http://www.inasn.org/home/resources/school-health-laws/	0		1	http://www.ihsaa.org/Portals/0/ihsaa/documents/quick%20resources/IHSAA%20PPE%202016-17.pdf	It is an athletics participation physical evaluation form for High School.					#REF!
Iowa	Iowa Code §139A.8;641 IAC 7 Persons enrolled or attempting to enroll in a licensed child- care center, a public or nonpublic elementary, or secondary school,those who are provided competent private instruction submit a valid Iowa department of public health immunization certificate to admitting official.	See Page 4 of the doc. Link: https://www.educateiowa.gov/sites/files/ed/documents/1112_sn_legalreference_v3.pdf	0	all codes on school health are on that website, physical exams are only required for high school athletes and school bus drivers	0						Physical exams are recommended entering grades K, 2, 5, 7, 9, 11 and are required yearly for headstart students and for 7-12 grade athletic participation. What is the source of this information?		Physical exams are recommended entering grades K, 2, 5, 7, 9, 11 and are required yearly for headstart students and for 7-12 grade athletic participation. What is the source of this information?	#REF!
Kansas	K.S.A. 72-5214 health assessment screening required by Kansas law (Health assessment at school entry) "Subject to the provisions of subsection (d) and subsection (g), on and after July 1, 1994, every pupil up to the age of nine years who has not previously enrolled in any school in this state, prior to admission to and attendance in school, shall present to the appropriate school board the result…	SOURCE: Article 52. - HEALTH PROGRAMS, 72-5214. Health assessments; definitions; requirements, alternatives; duties of school boards. Link: http://kslegislature.org/li/b2015_16/statute/072_000_0000_chapter/072_052_0000_article/072_052_0014_section/072_052_0014_k/	1	I don't fully understand the following "every pupil up to the age of nine years". Does that mean that this only required for new students upto 9 years of age, versus all students.	1	http://usd437.net/downloads/health/school-entry-health-assessment.pdf				1	Language on the form itself states that the form is for compliance with Kansas law: "HEALTH ASSESSMENT FORM FOR COMPLIANCE WITH K.S.A. 72-5214 (Health Assessment at School Entry)" BUT the legislation says the following: "(g) The secretary may adopt rules and regulations necessary to carry out the provisions of this section, but shall not prescribe a form on which the results of health assessments…		just school entry (every pupil up to the age of nine years who has not previously enrolled in any school in this state, prior to admission to and attendance in school)- http://www.kdheks.gov/c-f/downloads/Kansas_Statutes_of_School_Health_Services.pdf and a different form for participation in sports (annually if participating in sports annually)	#REF!	Y
Kentucky	702 KAR 1:160 requires each child first entering a Kentucky public school or entering Grade 6 to present a Kentucky Preventative Health Care Examination Form. "Section 2. Preventive Student Health Care Examinations. (1)(a) A local board of education shall require a preventive health care examination for students within one (1) year prior to initial entry to school. (b) A second examination shall …	Source: 702 KAR 1:160. School health services. Section 2. Preventive Student Health Care Examinations. Link to legislation: http://www.lrc.state.ky.us/kar/702/001/160.htm Also, on the DoE website: http://education.ky.gov/districts/shs/pages/health-forms.aspx	1		1	1) Link to DoE website: http://education.ky.gov/districts/shs/pages/health-forms.aspx 2) Link to form: http://education.ky.gov/districts/SHS/Documents/KDESHS002_StudentPhysicalForm%20(2).pdf				1	From 702 KAR 1:160: "School health services.A preventive student health care examination shall be reported on the Preventive Student Health Care Examination Form, KDESHS002, or an electronic medical record that includes all of the data equivalent to that on the Preventive Student Health Care Examination Form, and shall include: (a) A medical history; (b) An assessment of growth and development an…		12 months prior to initial admission to school and within one year prior to entry to sixth grade Also, note: Physical exam for sports (separate form) must be completed annually for students participating in sports	#REF!		Y	Y
Louisiana	1) Effective August 2007, R.S. 40:5.12. requires all local educational agencies to implement the use of the standardized school health forms. In 2010, it appears that this law was repealed. (Section 12. R.S. 40:5.12 is hereby repealed in its entirety). See source: http://www.legis.la.gov/legis/ViewDocument.aspx?d=722577 From the LA Department of Health and Hospitals: "The School Health Form Advis…	1) Source for legislation: a) http://www.dhh.state.la.us/index.cfm/page/912 b) Title 28:CLVII, Bulletin 135: Health and Safety Last amended February 2015, compiled February 2015 Link: http://www.doa.la.gov/Pages/osr/lac/LAC-28.aspx 2) Source of info about repeal: See source: http://www.legis.la.gov/legis/ViewDocument.aspx?d=722577	0	Effective August 2007, R.S. 40:5.12. requires all local educational agencies to implement the use of the standardized school health forms. (but they are still required for school entry). In 2010, this law was repealed. (Section 12. R.S. 40:5.12 is hereby repealed in its entirety). See source: http://www.legis.la.gov/legis/ViewDocument.aspx?d=722577 Why are we saying "but they are still required f…	1	Link: http://dhh.louisiana.gov/index.cfm/page/912				2	Effective August 2007, R.S. 40:5.12. requires all local educational agencies to implement the use of the standardized school health forms. (but they are still required for school entry). In 2010, this law was repealed. (Section 12. R.S. 40:5.12 is hereby repealed in its entirety)		just school entry and sports - Each year, the Louisiana High School Athletic Association (LHSAA) requires a physical exam for any athlete wishing to participate in interscholastic athletics.	#REF!
Maine	1) Cannot find requirement of a physical examination by statute. MRSA Title 20-A §6451 Can ONLY find VISION AND HEARING. §6451. Health screening 1. Student right to screening for sight and hearing defects. Each student shall be screened periodically to determine whether they have sight or hearing defects. 2) Physical examinations portion of the Maine School Health manual says: "School administrat…	http://www.mainelegislature.org/legis/statutes/20-A/title20-Asec6451.html	0		0		1	Link: http://www.maine.gov/education/sh/reportsandrecords/studenthealthrecord.pdf	Unclear if this specific form is required.				no requirement. even for sports participation it is just "recommended that schools examine athletes every other year between 6th grade and high school graduation"	#REF!
Maryland	MD Educ Code § 7-402 (2013) In order for your child to enter a Maryland public school for the first time, the following are required: a physical exam, immunizations, blood testing for those who reside in a designated risk area. Source: 2013 Maryland Code EDUCATION § 7-402 - Physical examinations Link: http://law.justia.com/codes/maryland/2013/article-ged/section-7-402	Source: 2013 Maryland Code EDUCATION § 7-402 - Physical examinations Link: http://law.justia.com/codes/maryland/2013/article-ged/section-7-402	1		1	1) Link to form: http://archives.marylandpublicschools.org/NR/rdonlyres/0244882C-7B2D-41BD-B6D9-78FFD3CB0D9C/6255/SRC6revised505.pdf 2) See "Forms" section on DoE website: http://archives.marylandpublicschools.org/MSDE/divisions/studentschoolsvcs/student_services_alt/school_health_services/				1	The form has the following language: "A Physical Examination form designated by the Maryland State Department of Education and the Department of Health and Mental Hygiene shall be used to meet this requirement."		For school entry. Note that for sports- Students enrolled in grades 9-12 must have an annual pre-participation physical evaluation in order to participate	#REF!		Y
Massachusetts	105 CMR 200.000: PHYSICAL EXAMINATION OF SCHOOL CHILDREN "(1) within one year prior to entrance to school or within 30 days after school entry and at intervals of either three or four years thereafter. A student transferred from another school system shall be examined as an entering student. Health records transferred from the student’s previous school may be used to determine compliance with thi…	Source: 105 CMR 200.000: Physical Examination of School Children. Link: http://www.mass.gov/eohhs/docs/dph/regs/105cmr200.pdf	1		1	1) Link to specific form: http://www.mass.gov/eohhs/docs/dph/com-health/school/health-record-form.pdf 2) Link DPH website with the forms: http://www.mass.gov/eohhs/gov/departments/dph/programs/community-health/primarycare-healthaccess/school-health/school-health-record.html				1	The memorandum accompanying the "MASSACHUSETTS SCHOOL HEALTH RECORD Health Care Provider’s Examination" states that "If a provider wishes to use a different form or format, this is acceptable, provided the content of the Massachusetts Health Care Provider's Form is included." Interpreting the form as required, with the above nuance. Link: http://www.mass.gov/eohhs/gov/departments/dph/programs/com…		(1) within one year prior to entrance to school or within 30 days after school entry and at intervals of either three or four years thereafter. A student transferred from another school system shall be examined as an entering student. Health records transferred from the student’s previous school may be used to determine compliance with this requirement; (2) students under 16 and over 14 years of …	****		Y		Y
Michigan		Michigan law requires that each student upon entry into kindergarten or into a new school district involving grades 1-12 possess a certificate of immunization at the time of registration or not later than the first day of school. Public Health Code Act 368 of 1978, Section 9307 states that “a parent, guardian or person in loco parentis” applying to have a child registered for the first time in a …	0	Cannot find requirement for comprehensive physical examination. Found only for immunization, vision and hearing.	1	Link: https://www.michigan.gov/documents/dhs/BCAL-3305_09_10_336837_7.pdf				2		1) Form states: "According to Public Act 368 of 1978, any child enrolling in a Michigan school for the first time must be adequately immunized, vision tested and hearing tested." Note that there is a separate certificate for vision and hearing. 2) SECTION II - PHYSICAL EXAMINATION, INSPECTION, TESTS AND MEASUREMENTS is Required for Child Care and Head Start / Early Head Start. 3) SECTION V - DENT…		#REF!
Minnesota	Minnesota law requires Early Childhood Screening (ECS) before a child can enter kindergarten. ECS is a check of a child's hearing and vision, weight and height, health history, immunizations, speech and language, general development and motor skills. Reference: 2015 Minnesota StatutesEDUCATION CODE: PREKINDERGARTEN - GRADE 12Chapter 121ASection 121A.17 Language: "Subd. 2.Screening required before…	Link: https://www.revisor.mn.gov/statutes/?id=121a.17	1		1	See "Summary Early Childhood Screening" available at: http://education.state.mn.us/MDE/fam/elsprog/screen/				4		The "EARLY CHILDHOOD SCREENING SUMMARY" is a Minnesota Department of Education form. I can't find the languase saying this particular form has to be used. Link: http://www.education.state.mn.us/MDE/StuSuc/EarlyLearn/EarlyChildScreen/index.html	Early Childhood Screening or evidence of a comparable screening by non-school provider (e.g., Head Start, Child & Teen Checkups/EPSDT or health care provider) is required for entrance in Minnesota’s public schools or within 30 days of enrollment into kindergarten. "Subd. 2.Screening required before kindergarten enrollment. A child must not be enrolled in kindergarten in a public school unless the…	#REF!	Y
Mississippi	Except as provided hereinafter, it shall be unlawful for any child to attend any school, kindergarten or similar type facility intended for the instruction of children (hereinafter called "schools"), either public or private, with the exception of any legitimate home instruction program as defined in Section 37-13-91, Mississippi Code of 1972, for ten (10) or less children who are related within …	https://law.resource.org/pub/us/code/ms/ms.xml.2010/2010/title-41/23/41-23-37/index.html	0		0									#REF!
Missouri	1) IMMUNIZATIONS: It is unlawful for any child to attend school unless the child has been immunized according to this rule or unless the parent or guardian has signed and placed on file a statement of medical or religious exemption with the school administrator 167.181, RSMo (IMMUNIZATIONS) 2) VISION EXAMINATION: A) LAW: 2009 Missouri Revised Statutes Title XI EDUCATION AND LIBRARIES Chapter 167 …	http://s1.sos.mo.gov/cmsimages/adrules/csr/previous/19csr/19csr0209/19c20-28a.pdf	0	Could not find general physical exams in statutes or other websites: http://moparent.com/preparing-your-child-for-kindergarten-in-missouri. Could only find vision examination.	0									#REF!
Montana	1) IMMUNIZATION: 20-5-403. Immunization required -- rel ease and acceptance of immunization records. (1) The governing authority of any school other than a postsecondary school may not a llow a person to attend as a pupil unless the person: (a) has been immunized..... (read more at website) 2) HEALTH PROBLEMS: "(7) Pursuant to the advisory authority of 50-1-202 (11) and (12) , MCA, the department…	http://dphhs.mt.gov/Portals/85/publichealth/documents/Immunization/2015/HB0158.pdf all school health laws for Montana (click on link and then click on subcategory on left hand side) : https://dphhs.mt.gov/schoolhealth/schoolhealthlaws	0	Note that the law says "recommends" screening for "health problems which have the potential for interfering with learning".	0									#REF!
Nebraska	(2) The board shall comply with the requirements of subsection (2) of section 43-2007 and shall require evidence of: (a) A physical examination by a physician, a physician assistant, or an advanced practice registered nurse, practicing under and in accordance with his or her respective certification act, within six months prior to the entrance of a child into the beginner grade and the seventh gr…	1) Original source. Language from the law: http://www.nebraskalegislature.gov/laws/statutes.php?statute=79-214 2) Source: Language on the form. Saved in: https://drive.google.com/drive/folders/0B-hz9QZ6bpePTld0elhabzdzNVk	1		1	http://dhhs.ne.gov/publichealth/Pages/schoolhealth_forms.aspx				2		On both the physical examination form and the visual evaluation form, it says : "PARENT/GUARDIAN: This form is provided as a convenience to you and your child’s health care provider in meeting the requirement for physical examination in Nebraska schools. No specific form is required by the statute."	school board requires evidence of physical examination within six months prior of school entrance of a child into a beginner grade and seventh grade or in the case of a transfer from out of state, to any other grade of the local school	#REF!	Y		Y
Nevada	1) IMMUNIZATIONS: NRS 392.435 Unless excused because of religious belief or medical condition and except as otherwise provided in subsection 5, a child may not be enrolled in a public school within this State unless the child’s parents or guardian submit to the board of trustees of the school district in which the child resides or the governing body of the charter school in which the child has be…	https://www.leg.state.nv.us/nrs/NRS-392.html See HEALTH AND SAFETY section.	0	1) Note that in the effective July 2015 legislation we found about physical examinations, it says "in each school at which a school nurse is responsible for providing nursing services" . Not sure if all public schools have nurses? 2) Besides vision and auditory, it says "any gross physical defect". Does that mean they do a physical examination?	0									#REF!
New Hampshire	New Hampshire State Law (RSA 200:32 Physical Examination of Students) requires that there shall be a complete physical examination by a licensed physician, physician assistant, or advance registered nurse practitioner of each child prior to or upon first entry into the public school system and thereafter as often as deemed necessary by the local school authority.	1) Source: Language of the law. Link: http://www.gencourt.state.nh.us/rsa/html/XV/200/200-32.htm 2) NH State Dept of Education website on which law is referred to: http://education.nh.gov/instruction/school_health/faq_physicals.htm	1		1	1) Link to a sample form (they actually recommend NY state form - note link to actual form is not working): http://education.nh.gov/instruction/school_health/faq_physicals.htm	1	http://www.dhhs.nh.gov/oos/cclu/documents/healthassessmentform.pdf	There is also a New Hampshire Early Childhood Health Assessment Record for brith to age 3. It appears child care licensing section. Does not appear to be a requirement for school entry.	2		From the DoE website: "Is there a specific form that their healthcare provider must use? RSA 200:32 states that the physical exam findings must be reported "on a form provided by the local school authorities." Sample physical exam form" Link: http://education.nh.gov/instruction/school_health/faq_physicals.htm	Required prior to or upon first entry into the public school system. Thereafter, the local school authority can require additional exams as deemed necessary.	#REF!	Y
New Jersey	1) "New Jersey's Department of Health and Senior Services created a “Universal Child Health Record” endorsed by the AAP and the New Jersey Academy of Family Physicians. According to the AAP, the form's use is not required by law but is authorized by department regulation." Source: Response to inquiry about requirement for universal health forms for school entry by Connecticut General Assembly at:…	Source of legislation: See Page 20 on: http://www.state.nj.us/education/code/current/title6a/chap16.pdf	1		1	Found on AAP chapter of NJ: https://www.state.nj.us/health/fhs/wic/unichildrecord.shtml				2		1) According to a memo doc produced by Connecticut General Assembly Office of Legislative Research on the topic of whether any state requires completion of a “universal” child health form before a child can participate in school, sports, and child care activities: "New Jersey's Department of Health and Senior Services created a “Universal Child Health Record” endorsed by the AAP and the New Jerse…	A current physical exam is REQUIRED for all NEW students within 30 days of school entry. The DOH recommends schools use the Universal Health Record form they created- some school districts do, others created their own. NJ.S.A. 18A:40-41(d) requires each student- athlete and the student’s parent or guardian each year and prior to participation by the student in an athletic activity, sign and retur…	#REF!	Y
New Mexico	Section 24-5-2 – Unlawful to enroll in school unimmunized; unlawful to refuse to permit immunization. couldnt find any specific legislation about the optional form- but the DOH puts of a manual about school health with recommended forms http://www.nmschoolhealthmanual.org/		0		1	See "Student Health Assessment" form on New Mexico Deparment of Health New Mexico School Health Manual website: http://www.nmschoolhealthmanual.org/resources/forms.htm Note that the form says "Adapted from Albequerque Public Schools".				2	recommended in some districts for kindergarten school entry Link to source of this information?			#REF!
New York	From the New York State Education Department SCHOOL HEALTH EXAMINATION GUIDELINES August 2013 (Page 1): "Education Law Article 19 and Regulations of the Commissioner of Education (8 NYCRR) require physical examinations of public school students: • Entering the school district for the first time, and in grades pre-K or K, 2, 4, 7 and 10; and at any grade level by school administration, in their di…	New York State Education Department SCHOOL HEALTH EXAMINATION GUIDELINES saved in: https://drive.google.com/drive/folders/0B-hz9QZ6bpePa1YyTjJSR2NQdXc	1		1	See Appendix A in "New York State Education Department SCHOOL HEALTH EXAMINATION GUIDELINES August 2013" Link: http://www.p12.nysed.gov/sss/schoolhealth/schoolhealthservices/SchoolHealthExaminationGuidelines.pdf				2		New York State Education Department "SCHOOL HEALTH EXAMINATION GUIDELINES" published in August 2013 state: "Ideally the documentation of such an exam should be completed on the form provided by the district to the parent/guardian.Private office or clinic forms are acceptable,as long as the district does not require the use of a district approved form, and they include all essential information as…	1) Entering the school district for the first time, AND 2) in grades pre-K or K, 2, 4, 7 and 10; AND 3) at any grade level by school administration, in their discretion to promote the educational interests of the student	****	Y	Y	Y	Y
North Carolina	Article 18. Health Assessments for Children in the Public Schools. § 130A-440. (Applicable to children enrolling in the public schools for the first time before the 2016-2017 school year) Health assessment required. (a) Every child in this State entering kindergarten in the public schools shall receive a health assessment. The health assessment shall be made no more than 12 months prior to the da…	Article 18. Health Assessments for Children in the Public Schools Link to legislation: http://www.ncga.state.nc.us/EnactedLegislation/Statutes/HTML/BySection/Chapter_130A/GS_130A-440.html	1		1	Link to North Carolina Health Assessment Transmittal form a) https://www2.ncdhhs.gov/dph/wch/families/schoolhealth.htm b) https://www2.ncdhhs.gov/dph/wch/doc/aboutus/HAForm2016-v2.pdf	1	https://www.med.unc.edu/cmep/education/current-residents/resources/clinical/unc-general-pediatric-clinic-documents/well-visits/north-carolina-kindergarten-health-assessment-report-english/view	This (Kindergarten Health Assessment Form) is also a state form. It's on the UNC Department of Peds Well Visits page. It looks like the Health Assessment Transmittal form is the required one becuase it is on the DHHS webpage describing requirements for school entry. It looks like it used to be on the DHHS website (http://www2.ncdhhs.gov/dph/wch/families/kindergartenhealth.htm) but now that page h…	1	1) The legislation says: "No child shall attend kindergarten unless a health assessment transmittal form, developed pursuant to G.S. 130A-441, indicating that the child has received the health assessment required by this section, is presented to the school principal." The part "health assessment transmittal form developed pursuant to G.S. 130A-441" suggests that the specific Kindergaten Health As…		Admission into kindergarten or a higher grade. Physical exam for sports participation required annually later on.	#REF!	Y	Y
North Dakota	IMMUNIZATIONS LAW: 33-06-05-01 Minimum requirements for children attending kindergarten through grade twelve shall be age-appropriate immunizations against diphtheria, pertussis,tetanus,poliomyelitis,measles, mumps,rubella,varicella(chickenpox), and meningococcal disease	http://www.legis.nd.gov/information/acdata/pdf/33-06-05.pdf?20151021122628	0	all the school health legislation. Can only find physical exam needed for sports participation http://www.ndhealth.gov/csh/publications/school_health_guidelines_final.pdf	0									#REF!
Ohio	1) LANGUAGE OF THE LAW: 3313.673 Screening of beginning pupils for special learning needs. (A) Except as provided in division (B) of this section, prior to the first day of November of the school year in which a pupil is enrolled for the first time in either kindergarten or first grade, the pupil shall be screened for hearing, vision, speech and communications, and health or medical problems and …	3313.673 Screening of beginning pupils for special learning needs Link: http://codes.ohio.gov/orc/3313.673	1		1	Link: https://www.odh.ohio.gov/odhprograms/chss/schnurs/nurseforms.aspx				4		Form is listed on Ohio Department of Health website, under "School Nursing Forms" as "Other forms that may be useful in providing school health services". According to Maria's phone conversation with someone from the department of school and adolescent health: "Called DOH on 10/20/2015- spoke with department of school and adolescent health- they said the form is required by the state for physical…	when a pupil is enrolled for the first time in either kindergarten or first grade. Source: http://cod es.ohio.gov/orc/3313.673	#REF!	Y
Oklahoma	1) IMMUNIZATION LAW: §70-1210.191. Certification - School children - Li st of immunization tests required. A. No minor child shall be admitted to any public, private, or parochial school operating in this stat e unless and until certification is presented to the appropr iate school authorities from a licensed physician, or au thorized representative of the State Department of Health, t hat such c…	http://www.ok.gov/health2/documents/IMM_School_Immunization_Law.pdf	0	1) Looked through "Oklahoma State Department of Education 2014 School Law Book" but could not easily find anything related to health form required for school entry. Link: http://sde.ok.gov/sde/sites/ok.gov.sde/files/documents/files/2014_OSDE_Law_Book.pdf 2) See school health manual by the state: http://www.ok.gov/health2/documents/Standards%20for%20School%20Health.pdf This manual is a collaborati…	0		1	See Google drive.	This is the Oklahoma Secondary School Activities Association and seems to be a pre-participation physical form.					#REF!
Oregon	Cannot find legislation on health examination at school entry. Have only found the following: 1) immunizations ORS 433.2 35.433.284 are in the statute: Link: http://www.ode.state.or.us/groups/supportstaff/hklb/schoolnurses/immunization.pdf LInk: http://www.oregonlaws.org/ors/433.267 2) From the Oregon Dept of Education: OAR 581 - 022 - 0705 Health Services (excerpted) (1) The school district shal…	See Column C.	0	Cannot find requirement for comprehensive physical examination. Found only for immunization, vision and hearing.	1	Link: http://www.ode.state.or.us/groups/supportstaff/hklb/schoolnurses/schhlthscrnrec.pdf				4	1) Part of the the health screening record is required: immunizations, medication record, vision screening and hearing screening. 2) Part that is in the Optional Section includes: Height, Weight, Blood Pressure, Scoliosis & Dental.		For the required hearing and vision screenings: 1) Hearing screening shall be offered annually for all students in as many of the following categories as resources allow, starting with: First entry into school; Every year from pre-kindergarten through 3rd grade.; 7th and 11th grades.; Upon entrance into special education.; Upon grade repetition; Parent or school staff referrals; School-age childr…	#REF!
Pennsylvania	The Pennsylvania Public School Code Section 1402. Health Services (e) requires that: 1) students upon original entry, sixth grade and 11th grade be given a "comprehensive appraisal" of their health. Specific language is: "The school physicians of each district or joint board shall make a medical examination and a comprehensive appraisal of the health of every child of school age, (1) upon origina…	See Column C.	1		1	http://www.health.pa.gov/My%20Health/School%20Health/Documents/Mandated%20School%20Health%20Program/PHYSICAL%20EXAM%20form%202012.pdf				1	Specific language on the PA Dept of Health website is: "...Historically, the Department of Health provided separate forms for students being evaluated by their private provider and those evaluated by the school provider. However, the medical standards for a physical are the same regardless of the provider completing it. Therefore, in 2012, the Department published a physical examination form whic…		1) Upon original entry; 2) 6th grade; and 3) 11th grade. "The school physicians of each district or joint board shall make a medical examination and a comprehensive appraisal of the health of every child of school age, (1) upon original entry into school in the Commonwealth, (2) while in sixth grade, (3) while in eleventh grade, and (4) prior to the issuance of a farm or domestic service permit u…	#REF!		Y	Y
Rhode Island	R16-21-SCHO Part III section 9.0 Section 9.0 Health Examinations General Health Examination Requirements 9.1 Every student who has not been previously enrolled in a public or non-public school in this state shall have a medical history and physical examination completed. This examination shall be conducted in the twelve (12) months preceding the date of school entry, but if not, it shall be compl…	Rules and Regulations for School Health Programs [R16-21-SCHO] promulgated by the Departments of Education and Health and filed with the Secretary of State (As Amended July 2014). See page 19 on doc (page 22 on screen) "Section 9.0 Health Examinations General Health Examination Requirements" Saved in: https://drive.google.com/drive/folders/0B-hz9QZ6bpePVUk0SE1WTGhBSk0	1		1	http://www.health.ri.gov/forms/school/Physical.pdf				1	1) On the form itself, it says: "This form may substitute for any district-issued form. All districts must accept this form. General health examinations shall be documented in a standardized format with one copy available from the Rhode Island Department of Health or in any such format that captures the same fields of information (R16-21SCHO Section 8.4)". 2) In the Rules and Regulaions manual (s…		School entry, 7, 12	#REF!	Y		Y
South Carolina	IMMUNIZATION: A valid South Carolina Certificate of Immunization for all enrolled children, 3 months of age and older,must be maintained by public and private childcare facilities (as defined in Section 63-13-20 of SC Code of Laws); public, private, parochial schools, grades kindergarten through 12th grade; and child development programs under the control of the Department of Education	https://www.scdhec.gov/Health/docs/Immunization%20Requirements%20for%20School%20&%20Day%20Care,%202015-2016.pdf	0		0									#REF!
South Dakota	IMMUNIZATION: 13-28-7.1. Tests and immunizations for communicable diseases required for admission to school or early childhood program--Exceptions--Rules. Any pupil entering school or an early childhood program in this state, shall, prior to admission, be required to present to the appropriate school authorities certification from a licensed physician that the child has received or is in the proc…	http://legis.sd.gov/Statutes/Codified_Laws/DisplayStatute.aspx?Type=Statute&Statute=13-28-7.1	0	Could not find legislation related to physical examinations. Reviewed SD legislation: http://legis.sd.gov/Statutes/Codified_Laws/DisplayStatute.aspx?Type=Statute&Statute=13-28-7.1	0									#REF!
Tennessee	1) Can only find Immunizations requirement for school entry in the statutes about school health in TN Link: https://tn.gov/education/topic/school-health-laws 2) According to the "Tennessee School Health Screening Guidelines" produced by Tennessee Department of Education and Tennessee Department of Health, "Required" health screenings (see Page 5) are: Vision, Hearing, BP & BMI. "Encouraged" healt…		0	1) Can only find immunizations in the legislation. However, on the Immunizations form, there is a field: "Health Examination: Required for children initially entering Tennessee schools in grades K-12. This child has been examined." This field is followed by check boxes for vision and dental screenings. So, unclear about the requirement for health examinations. 2) Also, see Column C.	0								TENNESSEE DEPARTMENT OF HEALTH CERTIFICATE OF IMMUNIZATION/PHYSICAL EXAM FORM CHECKED K-6TH. COMPLETE PHYSICAL EXAMINATION BY SCHOOL ENTRANCE DATE (Only if first time enrolling in Tennessee school)	#REF!
Texas	IMMUNIZATIONS REQUIRED: RULE §97.63 Kindergarten entry. Students are required to have four doses of polio vaccine--one of which must have been received on or after the fourth birthday. Or, if the third dose was administered on or after the fourth birthday, only three doses are required. Four doses of oral polio vaccine (OPV) or inactivated poliovirus vaccine (IPV) in any combination by age four t…	https://texreg.sos.state.tx.us/public/readtac$ext.TacPage?sl=R&app=9&p_dir=&p_rloc=&p_tloc=&p_ploc=&pg=1&p_tac=&ti=25&pt=1&ch=97&rl=63	0	these are all texas laws relateto school health in the documents on this page (no mention of physical exam) https://www.dshs.state.tx.us/schoolhealth/legisup.shtm	0						There is no requirement that a child must receive a physical examination upon entrance to school, whether the child is transferring from a different district or entering school for the first time			#REF!
Utah	1) IMMUNIZATIONS: For kindergarten attendance, Utah State law requires the following immunizations for the protection of your child and others from communicable diseases. A physical examination, including vision screening, and a dental examination are strongly recommended for entering kindergarten students. language on optional form: the Unified health appraisal and immunization record should bec…	http://le.utah.gov/xcode/Title53A/Chapter11/53A-11-S301.html	0	1) Found vision screening requirement for school entry. 2) Found Unified Health Appraisal but not indicated on form that this is annual mandatory assessment. The language on the form is: "This Unified Health Appraisal Form and Immunization Record should become a permanent part of each student’s cumulative record folder. A copy should be made and sent to the new school whenever a student transfers…	1	Cannot find it easily on Utah state government website. Found it on an elementary school website: http://www.viewmontelementary.org/wp-content/uploads/2015/05/Health-Appraisal-form.pdf				2				#REF!
Vermont	1) kindergarten entrance health assessment is not specified in statute. Rather, each school district is responsible for determining its own kindergarten assessment. 2) Vision and Hearing: "Periodic hearing and vision screening of school-aged children shall be conducted by school districts and primary care providers pursuant to research-based guidelines developed by the commissioner of health in c…		0		0		1		See the form in the ARCHIVES subfolder. Where did we find this form from? Can't find it on a Vermont state website.	2	kindergarten entrance health assessment is not specified in statute. Rather, each school district is responsible for determining its own kindergarten assessment. What is the source of this information? Link?			#REF!
Virginia	state law requires that your child is immunized and receives a comprehensive physical examination before entering kindergarten or elementary school Article 2. Health Provisions § 22.1-270. Preschool physical examinations "§ 22.1-270. Preschool physical examinations. A. No pupil shall be admitted for the first time to any public kindergarten or elementary school in a school division unless such pu…	SOURCE: Article 2. Health Provisions § 22.1-270. Preschool physical examinations Link: http://law.lis.virginia.gov/vacode/22.1-270/	1		1	See "School Entrance Physical Exam Form" Link: http://www.doe.virginia.gov/support/health_medical/				4		From legislation: "Parents of entering students shall complete a health information form which shall be distributed by the local school divisions. Such forms shall be developed and provided jointly by the Department of Education and Department of Health, or developed and provided by the school division and approved by the Superintendent of Public Instruction. Such forms shall be returnable within…	state law requires that your child is immunized and receives a comprehensive physical examination before entering kindergarten or elementary school	#REF!	Y
Washington	1)IMMUNIZATIONS: All students entering childcare/preschool and Ki ndergarten through 12th grades must get vaccinated against diphtheria, tetanus,and pertussis (WAC 246-105-030). No specific language around forms- but the state of washington office of superintendent of public instruction recommends a manual filled with school health forms. 2) VISION AND HEARING SCREENINGS: Link: http://apps.leg.wa…		0	Cannot find requirement for comprehensive physical examination. Found only for immunization, vision and hearing.	0		1	1) Found a form that appears to be school district. http://www.meridian.wednet.edu/sites/default/files/Health%20Registration%20Form%2015%2016.pdf 2) The one saved in Google drive is also school district specific.		2	Immunization Record and medical needs required			#REF!
West Virginia	1) health screening prior to kindergarten entry as mandated in school law (West Virginia Code, §18-5-17, §18-5-22,and §16 -3-4 "(a) All children entering public school for the first time in this state shall be given prior to their enrollments screening tests to determine if they might have vision or hearing impairments or speech and language disabilities." Source: http://www.legis.state.wv.us/wvc…		1	1) Legislation says: "screening tests to determine if they might have vision or hearing impairments or speech and language disabilities". Don't think this qualifies as a "comprehensive health examination". 2)For developmental screening, it says "(b) County boards of education shall provide or contract with appropriate health agencies to provide, upon the request of a parent or guardian residing w…	1	Health Check forms for multiple ages are available on the following link. The forms for 3 to 6 year old each have sections for school entry requirements. Link: http://www.dhhr.wv.gov/HealthCheck/providerinfo/Documents/PHS%20Forms%2005-18-2012.pdf				4		Note that the leigslation says: "(a) All children entering public school for the first time in this state shall be given prior to their enrollments screening tests to determine if they might have vision or hearing impairments or speech and language disabilities." For pre-school, there are additional requirments: Developmental- Preschool and Upon parent/guardian request prior to kindergarten entry…	What screenings are required prior to enrollment into a West Virginia school: Comprehensive Physical Exam(i.e.HealthCheck)- Preschool only	#REF!	Y
Wisconsin	Wis. Stat. Sec. (120.12(16)(a)(b), requires schools to develop and implement a plan to encourage compliance with state immunizations laws and requires parents to present written evidence that their child has received specific vaccinations. Parents may claim waivers based on personal conviction or religious belief, or a physician may sign a health waiver if the immunization is harmful to the healt…	http://docs.legis.wisconsin.gov/statutes/statutes/118.pdf	0	Can only see eye exams	0		1		The one saved in the Google Drive is a Columbus School District form.	2	some districts may require or provide physical exams for school entrance			#REF!
Wyoming	IMMUNIZATION LAW: Any person attending, full or part time, any public or private school, kindergarten through twelfth grade, shall within thirty (30) days after the date of school entry, provide to the appropriate school official written documentary proof of immunization. WY 21-4-309	http://law.justia.com/codes/wyoming/2013/title-21/chapter-4/article-3/section-21-4-309	0		0									#REF!

## Sheet: Requirements - Vision
From HBL Coding Sheet	VISION SCREENING: Periodicity Description					Elementary															OTHER		VISION SCREENING: State-mandated vision screening	KEEPING THIS FOR ARCHIVAL PURPOSE. THIS HAS INFO FROM AAPOS, NASBE & legislation. VISION SCREENING: Description of code mandating vision screening	PREFERRED SOURCE: Report "CHILDREN’S VISION AND EYE HEALTH: A Snapshot of Current National Issues" by National Center for Children's Vision and Eye Health Link: http://nationalcenter.preventblindness.org/sites/default/files/national/documents/Childrens_Vision_Chartbook_F.pdf	ANOTHER SOURCE: National Center for Children's Vision and Eye Health's website: http://nationalcenter.preventblindness.org/school-requirements-childrens-vision	VISION SCREENING: Form	VISION SCREENING: Form
STATE	text field	Elementary Frequency	School Entry	Combined ELEMENTARY Frequency (Assuming entry @ Pre-K)	School entry at some point (including if it's only in early grades)	Ages 3 through 5	Pre-K	K or 1	K	1, 2 OR 3	1	2	3	4 or 5	4	5	6	4th, 5th or 6th grade	Between the ages of 11 and 13	Elementary school	K through 10	Once every 2 years	0=Cannot find 1=Yes	text field			0=Cannot find 1=Yes	Link
Alabama		0	0	0																0			1	LEGISLATION REPEALED 1) Curiously, NCCVEH interprets the same legislation as annual vision screenings for school-aged children. 2) Cannot find vision screening in NASBE and AAPOS databases and in the School Attendance Manual and the Alabama Public Health Laws.	Annually	Frequency: Children enrolled in public school for each year in attendance
Alaska	given to each child entering the school system, or soon thereafter, and at regular intervals specified by the district.	0	1	1	1															0			1	Statute 14.30.127 (1982) requires a vision and hearing screening examination to be given to each child entering the school system, or soon thereafter, and at regular intervals specified by the district. The Department of Health and Social Services must set standards for the examination, train and certify public health nurses and school employees to administer the examination, assist with referrin…	Upon school entrance and at regular intervals determined by the school district	Frequency: Children upon entrance to school and at regular intervals specified by regulation by the governing body of the district
Arizona		0	0	0																0			0	No state policy. Recommended annually through 6th grade. School district determines. (Source: AAPOS & NASBE databases)	Not required	Arizona recommends (but does not require) a vision screening
Arkansas	pre K / K /1, 2, 4, 6, and 8 as well as transfer students. NOTE: pre K/K/1 is interpreted as once at school entry in these early grades	6	1	6	1		1		1		1	1			1		1			6			1	Code 6-18-1501 (2005) requires all children in grades preK-2, 4, 6, and 8 to be given eye and vision tests as well as transfer students. Source: AAPOS	Public pre-K K, grades 1, 2, 4, 6, 8 transfer students	Arkansas requires a vision screening Frequency: Children in grades two, four, six, eight, and all transfer students Beginning 2006-2007 school year, required are vision screenings for every child entering a public school or a public charter school for the first time in either prekindergarten, kindergarten, or grade one, two, six, and eight.
California	K, grades 2, 5, 8, transfer student.	3	0	3	0				1			1				1				3			1	1) K, grades 2, 5, 8 transfer student SOURCE: NCCVEH 2) Education Code 49452 (no date available) requires the governing board of a school district to provide for the testing of hearing and vision each enrolled pupil within the district. Education Code 49455 (no date available) required students have their vision screened upon enrollment and at least every third year thereafter until completion of…	K, grades 2, 5, 8 transfer students	California requires a vision screening Frequency: Children upon initial enrollment at a state elementary school and at least every third year thereafter until the child has completed the eighth grade
Colorado	K, 1, 2, 3, 5, 7, 9, Transfer students	5	1	5	1				1		1	1	1			1				5			1	Statute 22-1-116 (1981) requires all children in grades K-3, 5, 7, and 9 grades be referred for vision and hearing testing.	K, grades 1. 2, 3, 5, 7, 9 Transfer students and special education students	Colorado requires a vision screening Frequency: Children in the kindergarten, first, second, third, fifth, seventh, ninth grades, or children in comparable age groups, and students new to the school system
Connecticut	K-6 and 9	7	0	7					1		1	1	1		1	1	1			7			1	1) "(a) Each local or regional board of education shall provide annually to each pupil in kindergarten, grades one to six, inclusive, and grade nine, a vision screening, using a Snellen chart, or equivalent screening." Link: http://law.justia.com/codes/connecticut/2012/title-10/chapter-169/section-10-206 Universal Citation: CT Gen Stat § 10-206 (2012) Source: 2012 Connecticut General Statutes Tit…	K, grades 1–6 and 9	Connecticut requires a vision screening Frequency: Children in the kindergarten, grades one to six, inclusive, and grade nine
D.C.	DC's annually required health certificate includes vision, therefore assuming annual requirement. NOTE: NCCEVH notes a lower frequency, but we are going with the annualy requirement of the Universal Health Certificate.	8	0	8			1		1		1	1	1		1	1	1			8			1	Required within 150 days prior to entering pre-kindergarten, kindergarten, 1st, 3rd, 5th, 7th, 9th, and 11th grades	Upon enrollment into public and private pre-K K, grades 1, 3, 5, 7, 9, 11	Requires all students attending public and private schools must receive an eye examination on entry into grades pre-kindergarten, kindergarten, 1, 3, 5, 7, 9 and 11. Parents/guardians must furnish the school, within 30 calendar days of the start of the school year, with a specific certificate of health completed and signed by a licensed physician or certified nurse practitioner.
Delaware	kindergarten, 2, 4, 7, 9 or 10, transfer	3	1	3	1				1			1			1					3			1	Administrative Code 14:815 (2003) states, each public school student in kindergarten and in grades 2, 4, 7 and grades 9 or 10 shall receive a vision and a hearing screening by January 15th". Additionally, screening shall also be provided to new enterers, students referred by a teacher or an administrator, and students considered for special education". Source: DoE, AAPOS Link to DoE website: http…	K, grades 2, 4, 7, and 9 or 10 transfer students, students referred by teacher/ administrator, students considered for special education, driver education students prior to in-car hours	Delaware requires a vision screening Frequency: Public school students in kindergarten and grades 2, 4, 7 and grades 9 or 10. Screening shall also be provided to new enterers, students referred by a teacher or an administrator, and students considered for special education.
Florida	grades K, 1st, 3rd, 6th, and for students entering Florida schools for the first time in grades K through 5th.	4	1	4	1				1		1		1				1			4			1	Florida Statutes, defines “screening” to mean presumptive identification of unknown or unrecognized diseases or defects by the application of tests that can be given with ease and rapidity to apparently healthy persons. This section of statute also requires each county health department to develop, jointly with the district school board and the local school health advisory committee, a school hea…	K, grades 1, 3, 6 transfer students entering K–5, students considered for special education	Florida requires a vision screening Frequency: Students in grades kindergarten, 1, 3, and 6 and students entering Florida schools for the first time in grades kindergarten through 5 Requires vision screening shall be provided, at a minimum, to students in grades kindergarten, 1, 3 and 6 and students entering Florida schools for the first time in grades kindergarten through 5. Florida Administrati…
Georgia	Upon entry into school system NOTE: Used NCCVEH Report	0	1	1	1															0			1	1) Code 20-2-770 authorizes the Department of Human Resources, along with the State Board of Education to promulgate rules to provide for an eye examination for each student entering first grade in the public schools, and at other times as such rules provide. 2) On the form instructions, it states: "The parent or guardian of a child who is being admitted for the first time to a public school in G…	Upon entry into school system	Georgia requires a vision screening Frequency: Students entering first grade in the public schools Allows the Department of Human Resources, in cooperation with the State Board of Education, to promulgate rules and regulations to provide for an eye examination for each student entering the first grade in the public schools of this state and at such other times as such rules and regulations shall …
Hawaii	Entry into school system, 7th grade. NOTE: Required school health examination form for school entry & 7th grade includes vision & hearing.	0	1	1	1															0			1	*Physical exam required prior to entry into school system includes basic vision status. Source: NCCVEH Link: http://nationalcenter.preventblindness.org/sites/default/files/national/documents/Childrens_Vision_Chartbook_F.pdf	Physical exam required prior to entry into school system includes basic vision status	Physical exam required prior to entry into school system includes basic vision status
Idaho	None	0	0	0																0			0	No state policy.	None	No vision screening requirement.
Illinois	1) Vision screening for all school-aged children who are in K, 2nd, and 8th grades. 2) Eye examination for enrolling for the first time. 3) Illinois School Health Examination form inlcudes Vision and is required when your child is entering school (at any grade), entering kindergarten, entering 6th grade and entering 9th grade.	4	1	4	1	1			1			1					1			4			1	1) The Illinois School Code requires that a child has an eye exam prior to entering kindergarten or entering a public, private or parochial school for the first time. 410 ILCS 205/3 (1998) requires vision and hearing screening services to be administered to all children no later than their first year in public school. Screenings required for all preschool children 3 years or older in any public o…	Annual screening for preschool children 3 years of age or older in any public/ private preschool or licensed child care eye exam prior to public/private school entry screening in public/private K, grades 2 and 8, transfer students, special education students, students referred by teachers	Illinois requires a vision examination All children enrolling in kindergarten in a public, private, or parochial school and any student enrolling for the first time in a public, private, or parochial school are required to have an eye examination. and Vision screening services shall be provided annually for: 1) All preschool children 3 years of age (or older) in any public or private educational …
Indiana	K/1 and grades 3, 5 & 8	3	0	3				1					1			1				3			1	1) NCCVEH website: "Indiana requires a vision screening Frequency: Students enrolled in kindergarten or grade one and Requires a vision screening Frequency: Students enrolled in or transferred to Grades 3, 5 and 8 and all other students suspected of having a visual defect" Link: http://nationalcenter.preventblindness.org/indiana-school-vision-requirements 2) NCCVEH REPORT: K or grade 1–performed …	K or grade 1–performed by ophthalmologist or optometrist screening only in grades 3, 5, 8 screening of students suspected of having vision problem pertains to public and private schools	Indiana requires a vision screening Frequency: Students enrolled in kindergarten or grade one and Requires a vision screening Frequency: Students enrolled in or transferred to Grades 3, 5 and 8 and all other students suspected of having a visual defect
Iowa	Prior to enrollment in public/private K and grade 3 NOTE: Following NCCEVH Report	2	0	2					1				1							2			1	1) Code 280.7A (2009) requires schools to provide each parent who registers a child for kindergarten a student vision card, with the goal of every child receiving an eye exam by age seven. 2) The vision screening form says: "A parent or guardian of a child who is to be enrolled in a public or accredited nonpublic elementary school shall ensure the child is screened for vision impairment at least …	Prior to enrollment in public/private K and grade 3	Iowa School Requirements for Children's Vision No vision screening requirement. Student Vision Card 280.7A STUDENT EYE CARE. A parent or guardian who registers a child for kindergarten or a preschool program shall be given a student vision card provided by the Iowa optometric association and as approved by the department of education with a goal of every child receiving an eye examination by age …
Kansas*	not less than once every two years	3	0	3																3		6	1	1) Statute 72-5205 (1959) requires each school board to provide basic vision screening without charge to every pupil not less than once every two years. Statute 72-1205 (1969) requires school districts and accredited nonpublic schools to provide students with basic hearing screening without charge during the first year of admission and not less than once every three years thereafter. UPDATED LAW …	At least once every 2 years while enrolled in public school	Kansas requires a vision screening Frequency: Every student, not less than once every two years while enrolled in a school governed by the Kansas school board Requires each school board to provide basic vision screening without charge to every pupil not less than once every two years.
Kentucky	1) Eye exam for all children age 3–6 entering public preschool/head start/ public school for the first time, performed by ophthalmologist or optometrist 2) Vision screening prior to first enrollment and entry into grades 6 and 9 3) transfer students NOTE: Required comprehensive school health exam at school entry and 6th grade.	1	1	2	1												1			1			1	1) 702 KAR 1:160 requires each child first entering a Kentucky public school or entering Grade 6 to present a Kentucky Preventative Health Care Examination Form. This exam may be completed up to one year prior to initial entry. SOURCE: Legislation cited on DoE website: http://education.ky.gov/districts/shs/pages/health-forms.aspx 2) Evidence of a vision examination that meets the criteria prescri…	Eye exam for all children age 3–6 entering public preschool/head start/ public school for the first time, performed by ophthalmologist or optometrist Vision screening prior to first enrollment and entry into grades 6 and 9	Kentucky requires a vision examination Frequency: Children age 3-6 enrolled in a public school, public preschool, or Head Start program and Requires a vision screening Frequency: One year prior to entry to school, one year prior to entry into 6th grade, and (as required by local board of education) within one year prior to entry into 9th grade Requires a preventative health care examination, incl…
Louisiana	Entry into K, grades 1, 3, 5, 7, 9 (as per the NCCVEH report)	4	0	4					1		1		1			1				4			1	1) AAPOS: requires every child entering kindergarten for the first time to be given a nationally recognized readiness screening that measures a student's proficiency in vision and hearing. RS 17:2112 (2003) also requires every local school board to test the sight, including color screening in 1st grade, and hearing during the first semester of the school year or within 30 days of admission into s…	Entry into K, grades 1, 3, 5, 7, 9	Frequency: Children entering kindergarten and yearly while enrolled in public school
Maine	K,1st, 3rd, 5th, 7th, 9th; all new and transfer students should be screened upon entry	4	1	4	1				1		1		1			1				4			1	1) AAPOS: Statute Title 20-A 6451 (2003) requires school districts to periodically screen for sight and hearing defects. DOE Rule Chapter 45 provides for the specification of vision and hearing screenings – K,1st, 3rd, 5th, 7th, 9th; all new and transfer students should be screened upon entry 2) NCCVEH: Screen in grades K, 1, 3, 5, 7, 9	Screen in grades K, 1, 3, 5, 7, 9	Maine requires a vision screening Frequency: Students enrolled in public or private school in kindergarten and grades 1, 3, 5, 7, and 9 Students transferring to the school without record of previous screening should be screened.
Maryland	Entry into school; entering 4th, 5th or 6th grades; & entering 9th grade. (SOURCE: NCCVEH website). NOTE: Exceeds required frequency of comprehensive school health examination form, and vision and hearing SCREENINGS are not covered in the form.	1	1	2	1													1		1			1	1) AAPOS: requires each county board to provide hearing and vision screening for all students in the first year of school entry into the system and first grade, and eighth or ninth grade. Only those students whose parents object in writing to hearing and vision screening due to religious beliefs may be exempt. State Board of Education Regulation 13A.05.05.10 (no date available) requires a room sh…	Entry into school, K, 1, and in 8th or 9th grade	Maryland requires a vision screening Frequency: Students first entering the school system, entering 4th, 5th, or 6th grades, and entering 9th grade
Massachusetts	NCCVEH Report says Pre-K, K,1,2,3,4,5, once in middle school (grades 6 thourgh 8), once in high school (grades 9 through 12) and new student entry. NOTE: Exceeds required frequency of comprehensive school health examination.	7	1	7	1		1		1		1	1	1		1	1				7			1	Note that AAPOS says annually, while NCCVEH says less frequently. 1) Requires all public school students to have their vision and hearing tested annually. Source: AAPOS 2) Required–vision screening grades Pre-K, K,1,2,3,4,5, once in middle school, once in high school and new student entry Source: NCCVEH report. 3) Also, NCCVEH website says "Children enrolled in public schools and, at individual r…	Required–vision screening grades Pre-K, K,1,2,3,4,5, once in middle school, once in high school and new student entry	Frequency: Children enrolled in public schools and, at individual request, a pupil in select private schools upon entering kindergarten or within 12 months of the start of a school year
Michigan	Once b/t ages 3 thru 5 and in grades 1, 3, 5, 7 and 9 (as per NCCVEH report)	4	0	4		1					1		1			1				4			1	Note contradiction between NCCVEH report and NCCVEH website. Using NCCVEH report as it is more frequent. Which is an arbitrary reason. Not sure if we want to get into the effort of trying to resolve the contradiction. 1) From the legislation of Public Health Code Act 368 of 1978: "A parent, guardian, or person in loco parentis applying to have a child registered for the first time in a kindergart…	Once b/t ages 3 thru 5 and in grades 1, 3, 5, 7 and 9, or in conjunction with driver training classes.	Frequency: Children registered for the first time in kindergarten or 1st grade	1	https://www.michigan.gov/documents/mdch/DCH-0479_322520_7.pdf
Minnesota	NCCVEH report cites: once between the ages of 3 thru 4 and children in in grades 1, 3, 5, 7, and 10 & Children registered for the first time in a Minnesota school.	4	1	4	1	1					1		1			1				4			1	Note that AAPOS says for early childhood (K/1). The NCCVEH website says "Children registered for the first time in a Minnesota school (including kindergarten or 1st grade and transferring students)". But the NCCVEH report cites more frequently: once between the ages of 3 thru 4 and children in in grades 1, 3, 5, 7, and 10. Going to use the NCCVEH report. 1) Revised Statute 121A.17 Every school bo…	Children registered for the first time in a Minnesota school; once between the ages of 3 thru 4 and children in in grades 1, 3, 5, 7, and 10	Minnesota requires a vision screening Frequency: Children registered for the first time in a Minnesota school (including kindergarten or 1st grade and transferring students)
Mississippi	Info on periodicity not found in NCCVEH sources.	0	0	0																0			1	1) Code 41-79-5 (2000) requires school nurse intervention services to provide hearing and vision screening services. "By the school year 1998-1999, each public school district shall have employed a school nurse, to be known as a Health Service Coordinator, pursuant to the school nurse intervention program prescribed under this section. The school nurse intervention program shall offer any of the …	Children in all public school districts in the state	Mississippi requires a vision screening Frequency: Children in all public school districts in the state	1	Manual "Mississippi School Nurse Procedures & Standards of Care June 2013" has vision and hearing screening forms in APPENDIX D D.1 Hearing & Vision Screening Forms Link: http://www.mde.k12.ms.us/docs/healthy-schools/procedures-manual-.pdf?sfvrsn=0
Missouri	1) Comprehensive eye exam required for every child enrolling in K or 1st grade. 2) Vision screening required before Grade 1 and Grade 3.	2	0	2				1			1		1							2			1	1) "Beginning July 1, 2008, every child enrolling for the first time in kindergarten or first grade in a public elementary school in this state shall receive one comprehensive vision examination performed by a state-licensed optometrist or physician." 2) "Beginning July 1, 2008, and continuing through the 2010-11 school year unless extended by act of the General Assembly, all public school distri…	Eye exam required for children enrolling in kindergarten or 1st grade; screening completed before end of 1st and 3rd grades	Missouri requires a vision examination Frequency: Children enrolling in kindergarten or 1st grade and Requires a vision screening Frequency: Children in the public school districts before the completion of 1st and 3rd grades	1	See page 39 of Guidelines for Vision Screening. Link: http://dss.mo.gov/fsd/rsb/childrensvision/vision_screening_guidelines.pdf Also: http://www.moeyecare.org/pdfs/missouri_eye_exam_form.pdf
Montana	None	0	0	0																0			0	"No state policy. Recommend vision evaluation on periodic basis in order to identify those health problems which have the potential for interfering with learning." Source: AAPOS database Link: https://www.aapos.org/resources/state_by_state_vision_screening_requirements/	None	Montana recommends(but does not require) screening
Nebraska	Sources differ. Using NCCEVH Report: Eye exam required within six months prior to the entrance of a child in the beginner grade or upon transfer; periodic screening ages 3 through 5 annually; grades K thru 4, 7 and 10	6	1	6	1	3			1		1	1	1		1					6			1	Sources differ. AAPOS says school entry. NCCEVH says school entry in beginner grade, transfer, annually from ages 3 through 5, grades K thru 4, 7 and 10. Legislation says entrance of child into beginner grad and transfer. 1) Statute 79-248 (1996) requires each student to be carefully inspected" to identify whether the child suffers from defective sight or hearing. LB 114 more specifically require…	Eye exam required within six months prior to the entrance of a child in the beginner grade or upon transfer; periodic screening ages 3 through 5 annually; grades K thru 4, 7 and 10	Frequency of Requirement: Children entering a Nebraska school Nebraska requires a visual evaluation for children entering a Nebraska school. The examination must occur within six months prior to the entrance of a child into the school
Nevada	Children entering elementary school and one additional grade of elementary school, one grade of middle or junior high schools, one grade of high school, and transfer students	1	1	2	1															1			1	"NRS 392.420 (2001) requires schools to provide tests for visual and auditory problems in at least two grades of the elementary schools, one grade of the middle or junior high schools, and one grade of the high schools". Source: AAPOS database Link: https://www.aapos.org/resources/state_by_state_vision_screening_requirements/	Screening required for children entering elementary school and one additional grade of elementary school, one grade of middle or junior high schools, one grade of high school, and transfer students	Children entering elementary school and one additional grade of elementary school, one grade of middle or junior high schools, one grade of high school, and transfer students	0
New Hampshire	None	0	0	0																0			0	1) No state policy. NH School Health Resource Manual recommends screening at 3-5 yrs, K, 1st, 2nd, or 3rd grades, 4th or 5th grade, 7th or 8th grade, 10th or 11th grade- ideally screening would be performed annually. Source: AAPOS 2) Recommends screening for pre-K, K and 1st grades; eye exam recommended for first year in school Source: NCCEVH	None	No vision screening requirement.
New Jersey*	biennial screening for visual acuity in kindergarten through grade 10	3	0	3		1														3	5		1	1) State Board of Education Administrative Code N.J.A.C. 6A:16-2.2(k) requires biennial screening for visual acuity in kindergarten through grade 10. Source: AAPOS 2) Screening required annually for all state-funded preschool programs and biennially for students in kindergarten through grade 10 Source: NCCEVH Report 3) New Jersey School Requirements for Children's Vision New Jersey requires a vis…	Screening required annually for all state-funded preschool programs and biennially for students in kindergarten through grade 10	New Jersey requires a vision screening Frequency: Biennially for students in kindergarten through grade 10
New Mexico	pre-kindergarten, K, 1, 3, transfer and new students (as per NCCVEH report)	4	1	4	1		1		1		1		1							4			1	1) NMSA 24-1-30 through 24-1-32 (2007) created the Save Our Children’s Sight Fund and requires vision screening tests to be administered to students enrolled in the school in pre-kindergarten, kindergarten, first grade and third grade and for transfer and new students in those grades, unless a parent affirmatively prohibits the visual screening. The statute also requires the Department of Health …	Screen required for students enrolled in pre-kindergarten, K, 1, 3, transfer and new students	New Mexico requires a vision screening Frequency: Students enrolled in pre-kindergarten, kindergarten through fifth grade, once in middle school, once in high school and for transfer and new students in those grades
New York	Pre-K, K, 1–3, 5, 7, and 10 (as per NCCEVH report)	6	0	6			1		1		1	1	1			1				6			1	1) Screening required in grades prekindergarten, K, 1–3, 5, 7, and 10; an eye exam is recommended. Source: NCCEVH 2) NCCEVH website "New York School Requirements for Children's Vision New York requires a vision screening Frequency: Students upon entrance in school at any grade level and for each student entering pre-kindergarten or kindergarten and in the 2nd, 4th, 7th and 10th grades (except in …	Screening required in grades prekindergarten, K, 1–3, 5, 7, and 10; an eye exam is recommended	New York requires a vision screening Frequency: Students upon entrance in school at any grade level and for each student entering pre-kindergarten or kindergarten and in the 2nd, 4th, 7th and 10th grades (except in the city school districts of the cities of New York, Buffalo and Rochester)
North Carolina	K, school entry (as per NCCEVH report) AND requirements of comprehensive school health examination form which invcludes vision and hearing screenings.	1	1	1	1				1											1			1	1) Statute 130A-440 (2006) a vision screening in accordance with standards adopted by the Governor's Commission on Early Childhood Vision care, within 180 days of the start of the school year. For children who receive and fail to pass a vision screening, a comprehensive eye examination is required. If a public school teacher, administrator, or other appropriate school personnel has reason to beli…	Legislation requires screening for students entering kindergarten or upon school entry;	North Carolina requires a vision screening Frequency: Students upon entrance in kindergarten or 1st grade
North Dakota	None	0	0	0																0			0	1) No vision screening requirement Source: NCCVEH Report 2) No vision screening requirement Source: NCCVEH Website	None	North Dakota School Requirements for Children's Vision No vision screening requirement
Ohio	Grades K, 1, 3, 5, 7 and 9 (as per NCCEVH Report)	4	0	4					1		1		1			1				4			1	1) ORC 3313.673 (1990) requires students, prior to November 1st of the school year in which they are enrolled in kindergarten or the first grade, to be screened for vision, hearing, and health or medical problems and for any developmental disorders. ORC 3313.69 (1953) requires a test to determine the existence of hearing and vision defects in school children. The methods of making such tests and …	Grades K, 1, 3, 5, 7 and 9	Ohio requires a vision screening Frequency: Students upon entrance in kindergarten or 1st grade
Oklahoma	Kindergarten, 1st and 3rd grade	3	0	3					1		1		1							3			1	1) §70-1210.284 (2006) requires the parent or guardian of each student enrolled in kindergarten in public school to present a certification to school personnel that the student passed a vision screening during the previous 12 months. Parents of students enrolled in first and third grade must present a certification to school personnel within 30 days of the beginning of the school year confirming …	Kindergarten, 1st and 3rd grade at public schools	Frequency: Student enrolled in kindergarten, 1st and 3rd grade at a public school
Oregon	Children in preschool (ages 3-5), kindergarten, and grades 1, 2, or 3; 4 or 5; 7 or 8; and 10 or 11, upon first entry into school	4	1	4	1		1		1	1				1						4			1	1) OAR 581-022-0705 (1996) requires school districts to provide vision and hearing screening Source: AAPOS 2) NCCVEH Report Children in preschool (ages 3–5), kindergarten, and grades 1, 2, or 3; 4 or 5; 7 or 8; and 10 or 11, upon first entry into school, SOURCE: Vision screening requirements by state in the Prevent Blindness report. Link: http://nationalcenter.preventblindness.org/sites/default/f…	Children in preschool (ages 3–5), kindergarten, and grades 1, 2, or 3; 4 or 5; 7 or 8; and 10 or 11, upon first entry into school,	Oregon requires a vision screening Frequency: Children in preschool (ages 3-5), kindergarten, and grades 1, 2, or 3; 4 or 5; 7 or 8; and 10 or 11, upon first entry into school, enrolled in driver education, upon entrance into special education, and upon parent or teacher referral
Pennsylvania	Annually for students age 3 years and older. NOTE: Exceeds the required frequency of comprehensive school health examination which is 1) Upon original entry; 2) 6th grade; and 3) 11th grade.	8	0	8			1		1		1	1	1		1	1	1			8			1	1) 028 PA Code 23.1 (1959), per 24 P.S. 14-1402 (1966), states that each child shall be given a vision test and hearing test as outlined in 028 PA Code 23.4 which states that vision screening tests shall be conducted annually by a nurse, teacher or medical technician. The Snellen Chart or other screening device approved by the Department of Health shall be utilized for vision screening. Source: A…	Annually for students age 3 years and older	Frequency: Annually for students age 3 years and older
Rhode Island	School entry, 1, 2, 3, 4, 5, 7 & 9. NOTE: "VISION SCREENING (Children entering Kindergarten)" is mentioned on the form. So, not applying the required frequnecy of comprehensive school health examination form here.	5	1	6	1						1	1	1		1	1				5			1	1) Statute 16-21-14 (1961) requires hearing and vision screening tests be provided for schools statewide. Statute 16-21-14.1 (2006) requires a vision screening upon entering kindergarten or within 30 days of the start of the school year. Section 9.0 of the Rules and Regulations for School Health (2009) requires each student receive a vision screening at a minimum upon school entry and in the 1st,…	Vision screening is required prior to entry into Kindergarten and for new students. Vision screenings are also required in grades 1, 2, 3, 4, 5, 7, and 9.	Rhode Island requires a vision screening Frequency: Student upon entry to school and in the 1st, 2nd, 3rd, 4th, 5th, 7th, and 9th grades
South Carolina	None	0	0	0																0			0	1) No state policy. Memo from Dept of Health recommends screening at K, 1st, 3rd, 5th, 7th, 9th and 11th 2) Screenings recommended, not required. Source: NCCVEH Report 3) 2) Screenings recommended, not required. Source: NCCVEH Website Link: http://nationalcenter.preventblindness.org/south-carolina-school-vision-requirements	None	South Carolina School Requirements for Children's Vision Screenings recommended, not required.
South Dakota	None	0	0	0																0			0	1) No state policy. 2) "No screening requirement or recommendation" Source: NCCVEH Report 3) "No vision screening requirement." Source: NCCVEH Website Link: http://nationalcenter.preventblindness.org/south-dakota-school-vision-requirements	No vision screening requirement.	No vision screening requirement.
Tennessee	At a minimum, all students in grades PreK, K, 2, 4, 6, and 8 shall receive a vision screening once a year. (as per NCCVEH Report)	5	0	5			1		1			1			1		1			5			1	1) At a minimum, all students in grades PreK, K, 2, 4, 6, and 8 shall receive a vision screening once a year. Screening one year of high school is optional, however whatever year of high school that is selected must be then screened year after year. For example, if the wellness classes were chosen then wellness classes should be screened every year thereafter. If a PreK student has already been s…	All students in grades pre-K, K, 2, 4, 6, and 8	Frequency: Twice for students in grades kindergarten through 3rd and twice during grades 4th through 8th
Texas	"All children upon their first enrollment to any school (public or private) or in a licensed child care setting; screening for children age 4 years old, kindergarten, grades 1, 3, 5, and 7" (as per NCCVEH report)	5	1	5	1	1			1		1		1			1				5			1	1) Health and Safety Code 36.001 requires the screening of individuals who attend public or private preschools or schools to detect hearing and vision disorders as specified by the Board of Education. The Vision and Hearing Screening Requirements require vision screening for all 4 year olds, kindergarten entrants and all other first-time entrants. In addition, a vision screening is required for 1…	All children upon their first enrollment to any school (public or private) or in a licensed child care setting; screening for children age 4 years old, kindergarten, grades 1, 3, 5, and 7	Texas requires a vision screening Frequency: Children enrolled in pre-kindergarten, kindergarten, 1st, 3rd, 5th, and 7th grades and children four years of age or older, who are enrolled in any facility for the first time
Utah	Child under seven years of age entering school for the first time (as per NCCVEH website)	0	1	1	1															0			1	1) Code 53A-11-203 (2010) requires children entering school under the age of eight to have a vision screening. Each school district may conduct free vision screening clinics for children aged 3 1/2 to 8. The statute also authorizes districts to provide free vision screening for children ages 8 and older, establishes guidelines for administering a free vision screening programs, and establish pena…	N one	Utah requires a vision screening Frequency: Child under seven years of age entering school for the first time
Vermont	K, 1, 3, 5, 7, 9, and 12 (as per NCCVEH Report)	4	0	4					1		1		1			1				4			1	1) requires periodic hearing and vision screening of school-aged children screening by primary care providers and school districts based on research-based guidelines developed by the commissioner of health in consultation with the commissioner of education. 2) Screening grades K, 1, 3, 5, 7, 9, and 12 Source: NCCVEH Report 3) "Vermont requires a vision screening Frequency: Periodically for school…	Screening grades K, 1, 3, 5, 7, 9, and 12	Vermont requires a vision screening Frequency: Periodically for school-aged children
Virginia	Entry into school system, K, 3, 7, and 10 (as per NCCVEH report)	2	1	3	1				1				1							2			1	1) Code 22.1-273 (1995) calls for the principal of each school identified by the school board to ensure the testing of sight and hearing of relevant pupils unless it was included as part of the examination required in Code 22.1-270 (2004). Source: AAPOS 2) Grades K, 3, 7, and 10, and upon entry into a school system Source: NCCVEH report 3) Legislation: "Within the time periods and at the grades p…	Grades K, 3, 7, and 10 (and upon entry into a school system)	Virginia requires a vision screening Frequency: Students admitted for the first time to any public kindergarten or elementary school and annually, following
Washington	Students in kindergarten, 1st, 3rd, 5th and 7th grades (or annually, if school resources permit) and for any child showing symptoms of possible loss in visual acuity referred to the district by parents, guardians, or school staff	4	0	4					1		1		1			1				4			1	1) RCW 28A.210.020 (1971) requires all school boards to provide vision and hearing screening for their students. 2) "Students in kindergarten, 1st, 3rd, 5th and 7th grades (or annually, if school resources permit) and for any child showing symptoms of possible loss in visual acuity referred to the district by parents, guardians, or school staff" Source: NCCVEH Report 3) Washington requires a visi…	Students in kindergarten, 1st, 3rd, 5th and 7th grades (or annually, if school resources permit) and for any child showing symptoms of possible loss in visual acuity referred to the district by parents, guardians, or school staff	Washington requires a vision screening Frequency: Students in kindergarten, 1st, 3rd, 5th and 7th grades (or annually, if school resources permit) and for any child showing symptoms of possible loss in visual acuity referred to the district by parents, guardians, or school staff
West Virginia	school entry, once btw ages of 11 and 13	1	1	1	1														1	1			1	1) Code 18-5-17 requires new school enterers to be screened for vision, hearing and speech and language prior to enrollment. Development screenings are performed upon request from parent or community member. State Board of Education Policy 2525 requires all PreK students to have an EPSDT(HealthCheck) on file prior to enrollment or 45 days after enrollment which in inclusive of hearing, vision, sp…	Students entering public school for the first time and once between the ages of 11 and 13 years old.	West Virginia requires a vision screening Frequency: Student entering public school for the first time
Wisconsin	None	0	0	0																0			UNCLEAR	1) Statute 118.135 (2001) requires each school board and each charter school to request each pupil entering kindergarten to provide evidence that the pupil has had his or her eyes examined by a [licensed] optometrist or evaluated by a [licensed] physician". This statute also encourages, but does not require, physicians and optometrists to provide free examinations for those in financial need. Sou…	None	Wisconsin allows (but does not require) a vision examination Frequency: Students entering kindergarten
Wyoming	UNCLEAR	0	0	0																0			UNCLEAR	Unclear, based on below: 1) NASBE & AAPOS: Rule 4362, Chapter VI (2001) requires the district to provide an organized program that identifies potential and existing health problems through routine hearing and vision screenings performed by qualified personnel. 2) NCVEH Report: Says not required BUT the website they direct to for further information says required based on the same info as NASBE & …	None	Wyoming School Requirements for Children's Vision Wyoming requires a vision screening Frequency: Unconfirmed

## Sheet: Requirements - Hearing
	SCHOOL-BASED HEARING SCREENING: Periodicity					Elementary															OTHER			HEARING SCREENING: State-mandated hearing screening	HEARING SCREENING: Description of code mandating hearing screening SOURCE: ASHA (American Speech-Language-Hearing Assocation) State-by-State Requirements for School-Aged children is the main source of information. In a few instances, information from ASHA was combined with other sources. Link: http://www.asha.org/advocacy/state/
STATE	text field	Elementary Frequency	School Entry	Combined ELEMENTARY Frequency (ASSUMING CHILD ENTERED SCHOOL IN PRE-K)	School entry at any grade (Including only early grades)	Ages 3 through 5	Pre-K	Pre K, K or 1	K or 1	K	1, 2 OR 3	1	2	3	4 or 5	4	5	6	4th, 5th or 6th grade	Elementary school	K through 10	Once every 2 years	At regular intervals	0=Cannot find 1=Yes	text field
Alabama	Not Applicable	0	0	0																0				0	Alabama laws/regulations do not require school-age hearing screenings. (Source: ASHA Hearing Screening State Info: http://www.asha.org/Advocacy/state/info/AL/Alabama-Hearing-Screening-Requirements/)
Alaska		0	1	1	1															0				1	At school entry and at regular intervals as specified by the district.
Arizona	1. A student enrolled in preschool, kindergarten, or grade 1, 2, 6, or 9; 2. A student enrolled in grade 3, 4, or 5, unless there is written documentation that the student had a hearing screening in or after grade 2; 3. A student enrolled in grade 7 or 8, unless there is written documentation that the student had a hearing screening in or after grade 6; 4. A student enrolled in grade 10, 11, or 1…	3	0	3				1					1					1		3				1	1. A student enrolled in preschool, kindergarten, or grade 1, 2, 6, or 9; 2. A student enrolled in grade 3, 4, or 5, unless there is written documentation that the student had a hearing screening in or after grade 2; 3. A student enrolled in grade 7 or 8, unless there is written documentation that the student had a hearing screening in or after grade 6; 4. A student enrolled in grade 10, 11, or 1…
Arkansas	Pre-K, kindergarten, grades 1, 2, 4, 6, and 8, transfer students, special education students, and teacher referrals.	6	1	6	1		1			1		1	1			1		1		6				1	required for Pre-K, kindergarten, grades 1, 2, 4, 6, and 8, transfer students, special education students, and teacher referrals. Source: ASHA
California	Each pupil shall be given a hearing screening test in kindergarten or first grade and in second, fifth, eighth, tenth or eleventh grade and first entry into the California public school system.	3	1	4	1				1				1				1			3				1	Each pupil shall be given a hearing screening test in kindergarten or first grade and in second, fifth, eighth, tenth or eleventh grade and first entry into the California public school system. SOURCE: ASHA
Colorado	From ASHA: 1) All students in grades kindergarten, one, two, three, five, seven, and nine, or comparable secondary levels. 2) All transfer students entering without current screening records, within two months of school enrollment. 3) All students who have failed the previous year’s screening and who were not cleared by an audiologist. 4) All students receiving special education and/or related se…	6	1	6	1		1			1		1	1	1			1			6				1	From NASBE: Statute 22-1-116 (1981) requires all children in grades K-3, 5, 7, and 9 grades be referred for vision and hearing testing. From ASHA: 1) All students in grades kindergarten, one, two, three, five, seven, and nine, or comparable secondary levels. 2) All transfer students entering without current screening records, within two months of school enrollment. 3) All students who have failed…
Connecticut	Using the ASHA source: Kindergarten, grades one, three, four and five.	5	0	5						1		1		1		1	1			5				1	1) Each local or regional board of education must provide audiometric screening to each pupil in Kindergarten, grades one, three, four and five. Source: ASHA database 2) "(b) Each local or regional board of education shall provide annually audiometric screening for hearing to each pupil in kindergarten to grade three, inclusive, grade five and grade eight" Link: http://law.justia.com/codes/connec…
D.C.	Annually, as per the annually required Universal Health Certificate	8	0	8			1			1		1	1	1		1	1	1		8				1	"District of Columbia laws/regulations do not require school-age hearing screenings." Source: ASHA However, note that hearing screening is on the annually required Universal Health Certificate. Therefore, we are interpreting it as required , by being part of the state-mandated annual healthe form.
Delaware	kindergarten and in grades 2, 4, 7 and grades 9 or 10	3	0	3						1			1			1				3				1	Administrative Code 14:815 (2003) states, each public school student in kindergarten and in grades 2, 4, 7 and grades 9 or 10 shall receive a vision and a hearing screening by January 15th". Additionally, screening shall also be provided to new enterers, students referred by a teacher or an administrator, and students considered for special education". Source: ASHA, DoE Link to DoE website: http:…
Florida	Hearing screening shall be provided, at a minimum, to students in kindergarten, grade 1, and grade 6; to students entering Florida schools for the first time in kindergarten through grade 5; and optionally to students in grade 3.	3	1	3	1					1		1						1		3				1	Hearing screening shall be provided, at a minimum, to students in kindergarten, grade 1, and grade 6; to students entering Florida schools for the first time in kindergarten through grade 5; and optionally to students in grade 3. Source: ASHA
Georgia	Combining both sources, it is school entry and Grade 1.	1	1	2	1							1								1				1	1) Each student entering the first grade in the public schools of this state and at such other times as such rules and regulations shall provide. Source: ASHA 2) On the form instructions, it states: "The parent or guardian of a child who is being admitted for the first time to a public school in Georgia must file a completed Form 3300 with the school when the child is enrolled."
Hawaii	School entry, 7th grade. NOTE: Required school health examination form for school entry & 7th grade includes vision & hearing.	0	1	1	1															0				1	1) Hawaii laws/regulations do not require school-age hearing screenings. Source: ASHA 2) School health examination required for entry into school system & 7th grade. NOTE: Required school health examination form includes vision & hearing.
Idaho	None	0	0	0																0				0	Idaho laws/regulations do not require school-age hearing screenings.
Illinois	K, 1, 2 & 3	5	1	5	1	3				1		1	1	1						5				1	1. Hearing screening services shall be provided annually for all preschool children three years of age or older in any public or private educational program or licensed child care facility. 2. Hearing screening services shall be provided annually for all school age children who are in kindergarten, grades 1, 2, and 3; are in any special education class; have been referred by a teacher; or are tra…
Indiana	Students in grades 1, 4, 7, and 10. A student who has transferred into the school corporation. A student who is suspected of having hearing defects.	2	0	2								1				1				2				1	required for Students in grades 1, 4, 7, and 10. A student who has transferred into the school corporation. A student who is suspected of having hearing defects.
Iowa	None	0	0	0																0				0	Iowa laws/regulations do not require school-age hearing screenings. Source: ASHA.
Kansas*	during the first year of admission and not less than once every three years thereafter.	2	1	3	1															2			4	1	Every pupil enrolled in a school district or an accredited nonpublic school shall be provided basic hearing screening without charge during the first year of admission and not less than once every three years thereafter.
Kentucky	Initial admission to school & prior to entry into the sixth grade. NOTE: This is referring to the comprehensive school health exam form which includes hearing.	1	1	2	1													1		1				1	The local boards of education require a preventative health care examination of each child within one year prior to the child's initial admission to school. A second examination is required within one year prior to entry into the sixth grade. A third examination may be required by policy of the local board of education within one year prior to entry into the ninth grade. Source: ASHA Note that th…
Louisiana	K, school entry	1	0	1						1										1				1	"Each city and parish school system shall require that every child entering kindergarten for the first time be given a nationally recognized readiness screening, including hearing screening. Every city, parish, and other local public school board, during the first semester of the school year or within thirty days after the admission of any pupils entering the school late in the session, shall tes…
Maine	Hearing screening will be conducted in kindergarten and grades 1, 3, and 5. It is recommended that students in grade 7 also be screened.	4	0	4						1		1		1			1			4				1	Hearing screening will be conducted in kindergarten and grades 1, 3, and 5. It is recommended that students in grade 7 also be screened.
Maryland	Entry into school, 1, & in 8th or 9th grade NOTE: Exceeds required frequency of comprehensive school health examination form, and vision and hearing SCREENINGS are not covered in the form.	1	1	2	1							1								1				1	The year that a student enters a school system, enters the first grade, and enters the eighth, or ninth grade
Massachusetts	1) Year of school entry and annually through grade 3 (or by age 9 in the case of ungraded classrooms), once in grades 6 through 8 (ages 12 through 14 in the case of ungraded classrooms), and once in grades 9 through 12 (ages 15 through 18 in the case of ungraded classrooms). NOTE: Exceeds required frequency of comprehensive school health examination.	4	1	5	1					1		1	1	1						4				1	The school committee or board of health shall cause the hearing of each student in the public schools to be screened in the year of school entry and annually through grade 3 (or by age 9 in the case of ungraded classrooms), once in grades 6 through 8 (ages 12 through 14 in the case of ungraded classrooms), and once in grades 9 through 12 (ages 15 through 18 in the case of ungraded classrooms). So…
Michigan	Hearing screening of preschool children shall be done at least once during the ages of 3 to 5 years. Hearing screening of school-age children shall be done at least in kindergarten, grades 2 and 4, or screening shall be done at least biennially starting at age 5 and continuing at least to age 10 years. SOURCE: ASHA database http://www.asha.org/Advocacy/state/info/MI/Michigan-Hearing-Screening-Req…	3	0	3		1				1			1			1				3				1	1) Hearing screening of preschool children shall be done at least once during the ages of 3 to 5 years. Hearing screening of school-age children shall be done at least in kindergarten, grades 2 and 4, or screening shall be done at least biennially starting at age 5 and continuing at least to age 10 years. SOURCE: ASHA database http://www.asha.org/Advocacy/state/info/MI/Michigan-Hearing-Screening-…
Minnesota	Before school entrance, targeting children who are between three and four years old. (SOURCE: ASHA)	1	0	1		1														1				1	Before school entrance, targeting children who are between three and four years old. Source: ASHA Bascially, kindergarten enrollment (part of early childhood developmental screening). (What is the source of this?)
Mississippi	Info on periodicity not available in legislation, ASHA database and NASBE database.	0	0	0																0				1	1) Code 41-79-5 (2000) requires school nurse intervention services to provide hearing and vision screening services. 2) "Ages/populations screened are not addressed by laws/regulations.". Source: ASHA
Missouri	Not Applicable	0	0	0																0				0	"Missouri laws/regulations do not require school-age hearing screenings, but the Department of Health and Senior Services has issued guidelines for school hearing screenings." Source: ASHA database. Link: http://www.asha.org/Advocacy/state/info/MO/Missouri-Hearing-Screening-Requirements/ Link to Hearing guidelines: http://health.mo.gov/living/families/schoolhealth/pdf/HearingScreeningGuidelines.p…
Montana	all students in kindergarten, grades 1, and 9 or 10 are mandated to be screened.	2	0	2						1		1								2				1	"Montana does not have a school hearing screening program in law/regulations, however, in accord with the Montana Office of Public Instruction Hearing Conservation Program guidelines, all students in kindergarten, grades 1, and 9 or 10 are mandated to be screened." Source: ASHA database Link: http://www.asha.org/Advocacy/state/info/MT/Montana-Hearing-Screening-Requirements/
Nebraska	Screening required but cannot find schedule prescribed by Department on the ASHA website.	6	0	6		3				1		1	1	1		1				6				1	Every school district shall cause children under its jurisdiction to be separately and carefully inspected to ascertain if a child is suffering from defective sight or hearing. Such inspections shall be conducted on a schedule prescribed by the Department and shall be based on current medical and public health practice. Source: ASHA
Nevada	- Before the completion of the first year of initial enrollment in elementary school - In at least one additional grade of the elementary schools - In one grade of the middle or junior high schools and one grade of the high schools - Any child who is newly enrolled in the district - A special examination for a possible visual or auditory problem must be provided for any child who: a. Is enrolled …	1	1	2	1															1				1	"Before the completion of the first year of initial enrollment in elementary school In at least one additional grade of the elementary schools In one grade of the middle or junior high schools and one grade of the high schools Any child who is newly enrolled in the district A special examination for a possible visual or auditory problem must be provided for any child who: a. Is enrolled in a spec…
New Hampshire	None	0	0	0																0				0	"The State of New Hampshire does not mandate health screenings by school nurses at this time. The State of New Hampshire does not mandate health screenings by school nurses at this time. However, many nurses choose to perform screenings in an effort to improve the health and well-being of their students." Source: ASHA
New Jersey	K, 1, 2, 3, 7, 11	4	0	4						1		1	1	1						4				1	Screening for auditory acuity shall be conducted annually for students in kindergarten through grade three and in grades seven and eleven. Source: ASHA
New Mexico		0	0	0																0				0	New Mexico laws/regulations do not require school-age hearing screenings.
New York	School admission, K, 1, 3, 5, 7 & 10.	4	1	5	1					1		1		1			1			4				1	All students within six months of admission to the school and in kindergarten and grades 1, 3, 5, 7 and 10, and at any other time deemed necessary. (ASHA)
North Carolina	K, school entry	1	1	1	1					1										1				1	1) Every child entering kindergarten in the public schools must receive a health assessment, which includes a hearing screening. Source: ASHA 2) Note that the legislation says that the health assessment (Health Assessment Transmittal Form) should include vision and hearing screening. So, it would be K and school entry. Source: Legislation
North Dakota	None	0	0	0																0				0	North Dakota laws/regulations do not require school-age hearing screenings.
Ohio	Preschool, K, 1, 3, 5, 9, new students	5	1	5	1	3				1		1		1			1			5				1	- Preschoolers attending a school-based program shall be screened each year they are enrolled in preschool. Children who cannot be screened using approved and/or optional methods shall be referred to the primary care provider or audiologist. - School-aged children shall be screened at five grade levels: kindergarten, first, third, fifth and ninth grades. Students may be tested in additional grade…
Oklahoma	Interpreting these guidelines as not required.	0	0	0																0				0	Oklahoma laws/regulations do not require school-age hearing screenings, however, the Department of Health has issued guidelines.. Ages/Populations Screened Children should be screened at any time concern is expressed regarding ability to hear. Children three years of age through grade three should be screened annually. Children in grade 4 and above should be screened minimally at three year inter…
Oregon	UNCLEAR	0	0	0																0				1	Hearing screening shall be offered annually for all students in as many of the following categories as resources allow, starting with: - First entry into school - Every year from pre-kindergarten through 3rd grade - 7th and 11th grades - Upon entrance into special education - Upon grade repetition - Parent or school staff referrals Source: ASHA UNCLEAR HOW TO INTERPRET "AS RESOURCES ALLOW".
Pennsylvania	K, special ungraded classes, 1, 2, 3, 7, & 11 . NOTE: School Health Record notes same requirements.	4	0	4						1		1	1	1						4				1	Each year, pupils in kindergarten, special ungraded classes and grades 1, 2, 3, 7, and 11 shall be given a hearing screening test. (SOURCE: ASHA)
Rhode Island	Pre-K, K, 1, 2, 3, new student. NOTE: Hearing is not on the Comprehensive School Health Examination Form, so required frequency of that form is not applicable.	5	1	5	1		1			1		1	1	1						5				1	School children in pre-kindergarten programs operated by public school districts, as well as all school children in kindergarten, first, second, and third grades and any student(s) new to a school without a prior record of a hearing screening shall be given a hearing screening test. Students who failed the hearing screening tests in previous years, repeat a grade, have a history of hearing diffic…
South Carolina	None	0	0	0																0				0	South Carolina does not require school-age hearing screenings, but the DHEC has issued guidelines.
South Dakota		0	0	0																0				0	South Dakota laws/regulations do not require school-age hearing screenings.
Tennessee	UNCLEAR if the School Health Guidelines are mandatatory.	0	0	0																0				1	School-Age Screening Tenneessee law encourages appropriate public schools, nursery schools, kindergartens, preschools or child care facilities to make reasonable efforts to apprise parents of the health benefits of obtaining appropriate eye, hearing and dental care for children upon registration or as early as is otherwise possible. The Department of Education has issued School Health Guidelines.…
Texas	All children enrolled in a facility shall be screened for hearing problems within 120 days of enrollment in pre-kindergarten and kindergarten. Children in first, third, fifth, and seventh grades must be screened during those grade years.	5	0	5			1			1		1		1			1			5				1	All children enrolled in a facility shall be screened for hearing problems within 120 days of enrollment in pre-kindergarten and kindergarten. Children in first, third, fifth, and seventh grades must be screened during those grade years. Source: ASHA
Utah	None	0	0	0																0				0	Ages and populations screened is not addressed by laws/regulations Source: ASHA database.
Vermont	Kindergarten, and grades 1, 3, and 5	4	0	4						1		1		1			1			4				1	Kindergarten, and grades 1, 3, and 5
Virginia	School entry, 3, 7 &10	1	1	2	1									1						1				1	"All children within 60 administrative working days of initial enrollment in a public school, shall be screened in the following areas to determine if formal assessment is indicated: Speech, voice, and language; and Vision and hearing. Additional screening for vision and hearing should occur in grades 3, 7, and 10." Source: ASHA
Washington	kindergarten and grades one, two, three, five, and seven	5	0	5						1		1	1	1			1			5				1	1) RCW 28A.210.020 (1971) requires all school boards to provide vision and hearing screening for their students. 2) WAC 246-760 Schools shall conduct auditory and visual screening of children: (1) In kindergarten and grades one, two, three, five, and seven; and (2) For any child showing symptoms of possible loss in auditory or visual acuity referred to the district by parents, guardians, or schoo…
West Virginia	school entry	0	1	1	1															0				1	All children entering public school for the first time in the state shall be given prior to their enrollments screening tests to determine if they might have vision or hearing impairments or speech and language disabilities. Source: ASHA
Wisconsin	None	0	0	0																0				0	Wisconsin laws/regulations do not require school-age hearing screenings.
Wyoming	UNCLEAR	0	0	0																0				UNCLEAR	Unclear because: 1) ASHA database: Wyoming laws/regulations do not require school-age hearing screenings. 2) NASBE & AAPOS: Rule 4362, Chapter VI (2001) requires the district to provide an organized program that identifies potential and existing health problems through routine hearing and vision screenings performed by qualified personnel.

## Sheet: Requirements - Dental
	DENTAL SCREENING REQUIREMENT From Report State Laws on "Dental Screening" for School-Aged Children" Link: http://www.astdd.org/docs/final-school-screening-paper-10-14-08-9-21-2015-edits.pdf
STATE	0=Cannot find 1=Yes
Alabama
Alaska
Arizona
Arkansas
California	1
Colorado
Connecticut
D.C.	1
Delaware
Florida
Georgia	1
Hawaii
Idaho
Illinois	1
Indiana
Iowa	1
Kansas*	1
Kentucky	1
Louisiana
Maine
Maryland
Massachusetts
Michigan
Minnesota
Mississippi
Missouri
Montana
Nebraska	1
Nevada
New Hampshire
New Jersey
New Mexico
New York	1
North Carolina
North Dakota
Ohio
Oklahoma
Oregon	1
Pennsylvania	1
Rhode Island	1
South Carolina
South Dakota
Tennessee
Texas
Utah
Vermont
Virginia
Washington
West Virginia
Wisconsin
Wyoming

## Sheet: Sheet11
STATE	COMPEHENSIVE SCHOOL HEALTH EXAMINATION REQUIRED BY LEGISLATION	SPECIFIC FORM REQUIRED FOR COMPEHENSIVE SCHOOL HEALTH EXAMINATION (IF REQUIRED BY LEGISLATION)	VISION REQUIRED BY LEGISLATION	VISION COVERED IN REQUIRED FORM	VISION	VISION	HEARING	DENTAL	ASTHMA	MENTAL HEALTH	LEAD	SLEEPINESS/FATIGUE
	- Yes - Cannot Find	- Required - Optional - Unclear - Not Applicable	- Yes - Cannot Find	- Covered in a REQUIRED Comprehensive School Health Examination form that parent has to submit - Covered in a REQUIRED vision-specific form that parent has to submit - Covered in both REQUIRED forms - Cannot find any required forms - REQUIRED Comprehensive School Health Examination form does not mention vision	- Schools required to conduct screenings/examinations - Cannot find requirement	Frequency (at school entry, specified grades, beyond)
Alabama	CANNOT FIND	Not Applicable	CANNOT FIND	Cannot find any required forms	CANNOT FIND REQUIREMENT	Not Applicable
Alaska
Arizona
Arkansas
California
Colorado
Connecticut
D.C.
Delaware
Florida
Georgia
Hawaii
Idaho
Illinois
Indiana
Iowa
Kansas
Kentucky
Louisiana
Maine
Maryland
Massachusetts
Michigan
Minnesota
Mississippi
Missouri
Montana
Nebraska
Nevada
New Hampshire
New Jersey
New Mexico
New York
North Carolina
North Dakota
Ohio
Oklahoma
Oregon
Pennsylvania
Rhode Island
South Carolina
South Dakota
Tennessee
Texas
Utah
Vermont
Virginia
Washington
West Virginia
Wisconsin
Wyoming
